# Supplementary material for: Particulate Matter 2.5 Exposure and Self-Reported Use of Wood Stoves and Other Indoor Combustion Sources in Urban Nonsmoking Homes in Norway
Source: PLoS One. 2016 Nov 17;11(11):e0166440. doi: 10.1371/journal.pone.0166440 (PMC5113953; doi:10.1371/journal.pone.0166440)
Supplement: S2 File — (XLSX) [file pone.0166440.s003.xlsx]

## Sheet: Hourly PM2.5
Mean Hourly PM2.5 Concentrations by Time and House
	No Wood Stove House IDs																							Wood Stove House IDs
	1	2	3	4	5	6	7	8	9	10	11	12	13	14	15	16	17	18	19	20	21	22		23	24	25	26	27	28	29	30	31	32	33	34	35	36
Day.Hour
1.8	NA	NA	NA	NA	NA	4.14742	NA	NA	NA	NA	NA	NA	NA	NA	NA	NA	NA	NA	NA	NA	NA	NA		NA	NA	6.56444	NA	NA	NA	NA	NA	NA	NA	NA	NA	NA	NA
1.9	NA	NA	NA	NA	NA	4.2315	NA	NA	NA	3.93067	NA	NA	NA	NA	NA	NA	NA	NA	NA	NA	NA	NA		NA	NA	7.721	NA	NA	NA	NA	NA	NA	NA	NA	NA	NA	NA
1.10	NA	NA	NA	NA	NA	4.774	NA	NA	NA	6.52133	NA	NA	NA	NA	NA	NA	NA	NA	NA	NA	NA	NA		NA	NA	8.2215	NA	NA	NA	NA	NA	NA	NA	NA	NA	NA	NA
1.11	NA	NA	NA	NA	NA	6.36017	NA	NA	NA	3.26067	NA	NA	NA	NA	NA	NA	NA	NA	NA	NA	NA	NA		NA	NA	6.146	NA	NA	NA	NA	NA	NA	NA	NA	NA	NA	NA
1.12	NA	NA	NA	NA	NA	7.3315	NA	NA	NA	3.551	NA	NA	NA	NA	NA	NA	NA	NA	NA	NA	NA	NA		NA	NA	4.6025	NA	NA	NA	NA	NA	NA	NA	NA	NA	NA	NA
1.13	NA	NA	NA	NA	NA	7.01633	NA	NA	NA	4.84633	NA	NA	NA	NA	NA	NA	NA	NA	NA	NA	NA	NA		NA	NA	5.068	NA	NA	NA	NA	NA	NA	NA	NA	NA	NA	NA
1.14	NA	NA	NA	NA	NA	9.61517	NA	NA	NA	7.54867	NA	NA	NA	NA	NA	NA	NA	5.746	NA	NA	NA	NA		NA	NA	5.194	NA	NA	NA	NA	NA	NA	NA	NA	NA	NA	NA
1.15	NA	NA	NA	NA	NA	10.6175	NA	NA	NA	11.8813	NA	NA	NA	NA	NA	NA	NA	12.7877	NA	NA	NA	NA		NA	NA	5.0995	NA	NA	16.1525	NA	NA	NA	NA	NA	NA	NA	NA
1.16	NA	NA	NA	NA	NA	10.1215	NA	NA	NA	13.1543	NA	NA	NA	NA	67.1375	NA	NA	14.4777	NA	NA	NA	NA		NA	NA	7.7525	NA	NA	10.2003	95.23	NA	NA	NA	NA	NA	NA	NA
1.17	NA	NA	2.60556	NA	NA	10.5968	NA	NA	NA	11.256	NA	NA	NA	NA	43.87	NA	NA	15.4353	NA	NA	NA	NA		NA	11.621	5.3655	NA	NA	13.3007	65.8942	NA	NA	NA	NA	NA	16.0486	NA
1.18	NA	NA	6.94167	NA	NA	6.8975	NA	NA	NA	11.1667	NA	NA	10.2938	3.48	18.6892	NA	NA	11.5483	NA	4.65906	NA	NA		NA	9.0045	5.4075	NA	5.25933	13.9752	18.2613	NA	NA	NA	NA	NA	16.4137	NA
1.19	NA	NA	5.68167	2.55	NA	20.8475	4.644	NA	31.7867	9.80433	NA	12.25	11.205	8.4825	14.7258	NA	NA	13.9143	NA	4.89033	NA	10.5525		NA	7.15817	8.078	NA	6.52433	13.3362	10.486	NA	3.53455	NA	12.375	NA	23.3427	NA
1.20	11.6025	6.35167	6.42833	11.3673	7.03158	9.0365	7.181	11.2496	530.384	8.12933	8.096	12.005	4.77	8.584	14.1792	NA	14.7241	15.21	NA	4.59	6.91429	97.1947		NA	6.91167	9.037	NA	10.6183	14.1408	8.667	NA	7.584	NA	13.0387	NA	23.3563	NA
1.21	10.2283	55.2903	6.39333	10.6647	6.72	7.67767	8.514	10.4043	410.992	7.01267	4.94267	17.3133	2.385	8.7	14.4183	NA	13.5667	16.7873	NA	2.75967	9.78667	127.803		36.8117	6.3655	8.9005	NA	9.74433	18.815	7.6505	NA	9.296	NA	11.2053	10.1026	24.1353	NA
1.22	10.2737	41.0515	6.475	10.3983	4.24	9.04167	10.836	11.8662	176.192	7.035	3.81333	16.1292	5.4	9.7295	12.6417	NA	10.9	15.548	13.2982	3.06567	12.4533	113.163		26.6565	5.99333	8.1165	10.087	11.316	14.2	4.708	18.5333	13.792	15.1463	7.062	12.7783	22.2083	6.63823
1.23	9.826	23.6923	5.705	8.993	3.62333	5.10983	8.772	12.5032	98.096	7.79433	1.98	8.24833	9.45	10.0872	12.9492	7.06286	11.0667	17.1817	13.943	5.13967	14.24	105.034		21.996	7.45783	8.848	12.6	9.867	10.1767	5.2965	14.2267	10.64	16.9493	4.972	14.9508	13.8033	5.3805
2.0	7.922	17.168	5.36667	6.78867	3.62333	3.74067	5.719	9.19567	64.704	7.12433	5.70533	10.9025	1.62	8.4245	11.07	8.549	10.6833	17.4633	7.8475	3.96667	9	93.1523		14.4105	7.96533	8.8095	8.42	6.187	7.92833	5.7245	14.3867	9.36	17.08	3.86467	15.2625	8.692	6.5025
2.1	7.31	12.4875	5.11	5.48533	3.31	3.89567	4.9665	5.0225	45.744	6.20867	14.2413	12.495	1.575	7.859	12.6075	10.2485	9.91667	15.4917	7.14183	2.873	5.25333	74.638		13.3965	6.28333	8.7255	2.02	5.428	8.875	4.63667	14.0933	5.184	17.4813	4.58333	6.60917	8.651	6.477
2.2	7.191	10.1318	5.01667	4.82233	2.81667	3.534	4.73	5.243	44.752	5.762	13.1267	9.02417	3.6	7.83	12.8467	6.283	8.5	13.4073	5.548	2.27233	4.2	66.1513		9.8085	8.86917	8.8305	10.46	4.531	8.875	2.889	13.44	2.4	18.06	4.25333	11.7242	7.954	6.4515
2.3	7.259	9.47817	5.005	5.77433	2.60333	4.08167	6.5145	6.517	48.432	6.499	11.946	7.63583	5.265	7.917	13.5983	3.1415	8.15	13.689	4.18533	2.32333	4.44	59.9538		8.97	12.789	8.8305	12.94	3.197	9.00517	1.5515	13.5467	0.336	18.088	8.48467	6.435	6.806	6.528
2.4	7.242	9.16367	5.005	6.99267	2.54333	4.47433	7.138	6.958	39.328	7.236	10.6187	7.35	3.69	8.149	13.4958	4.635	7.46667	14.027	4.75717	1.462	4.04	49.8927		6.6105	12.1655	8.7885	12.94	1.886	7.57333	0.428	12.5867	1.44	19.572	16.588	4.44583	6.69667	6.5025
2.5	8.143	9.0465	5.005	6.94167	2.24333	5.35267	7.3315	6.223	34.208	7.66033	10.3547	7.63583	10.215	8.3665	12.8808	3.914	6.88333	11.7737	5.183	1.445	4.12	39.396		7.293	10.7638	8.862	5.76	1.817	5.751	0.321	12.9067	1.488	19.74	16.0233	6.63667	7.462	6.5535
2.6	8.245	8.70117	5.04	8.25633	2.06	6.88717	7.568	5.733	35.744	3.46167	10.318	9.47333	11.115	8.236	12.9492	2.884	5.96667	11.8863	5.0735	1.513	4	31.155		4.3095	10.1355	8.8935	2.46	2.415	3.98783	0.214	13.2667	0.048	31.584	14.982	7.99333	7.585	6.4005
2.7	7.378	6.64767	5.29667	4.97533	1.85667	8.55083	4.1925	5.96983	33.616	2.76933	11.088	9.065	11.16	8.47767	12.71	3.296	6.73333	14.8157	5.48717	2.39133	4.17333	26.4092		1.7355	9.50233	9.702	2.8	3.312	6.106	1.6585	14.36	1.136	38.92	12.5327	8.62583	7.011	6.9105
2.8	7.28733	1.6095	5.565	5.287	1.99667	6.48933	7.955	5.586	33.552	2.97033	7.71467	11.3925	9.675	7.9315	13.4275	3.7595	7.6	17.2943	5.63317	3.66633	5.8	23.2267		4.446	9.32833	9.835	3.92	4.186	5.45517	1.6585	10.8533	5.44	30.8747	15.4147	9.6525	10.4413	6.426
2.9	7.208	2.17067	5.53	5.525	2.15333	6.84583	4.6655	5.7085	31.536	2.68	11.946	9.10583	9.405	7.105	13.4275	3.296	6.91667	18.083	5.986	2.125	6.52	21.6075		3.5685	8.99	8.092	4.38	2.806	4.047	1.37317	9.44	8.576	26.4413	14.9893	7.04	11.029	6.5025
2.10	7.616	5.4205	5.71667	5.62133	2.27333	9.27417	2.8595	4.802	27.776	3.03733	11.44	8.085	10.26	7.25	12.8467	3.1415	6.06667	13.2383	6.0955	2.057	6.4	21.2837		0.975	8.5985	10.1325	7.14	1.449	8.0585	1.819	7.56	14.48	23.7347	14.146	6.47167	12.259	7.446
2.11	7.44033	3.552	5.86833	6.01233	2.1	8.928	1.6985	3.1605	26.272	3.43933	10.34	8.82	10.575	8.95617	12.71	3.296	6.78333	16.4493	5.84	3.281	6.24	20.4908		5.6355	10.585	10.2445	8.08	1.426	9.49033	1.3375	5.45333	13.792	22.3347	14.102	16.6192	12.5323	7.344
2.12	7.412	1.1285	6.60333	6.035	2.01	8.339	5.59	3.65867	25.104	3.216	10.7287	10.1675	11.16	9.03833	12.6758	3.193	7.21667	20.787	5.3655	2.82767	4.28	30.3398		5.421	7.4675	9.527	9	2.116	9.585	1.819	10.3867	11.904	19.0307	14.1607	18.5075	12.6553	7.1655
2.13	7.327	1.48617	6.125	5.712	2.08	8.215	6.579	4.802	23.904	3.72967	11.418	8.49333	12.285	8.34717	12.505	3.2445	7.16667	20.449	3.95417	4.267	4.28	42.8577		4.368	11.1698	9.5305	14.9133	4.715	5.5735	3.1565	13.1733	8.672	19.152	14.08	15.5925	12.3273	6.885
2.14	7.208	3.28067	5.16833	5.984	2.23	8.08067	3.526	5.03067	22.896	3.17133	11.6013	9.59583	13.185	7.946	12.4708	3.1415	6.73333	20.5053	3.8325	2.958	4.36	30.3622		3.9195	9.40083	9.4605	14.92	4.807	2.67433	1.712	23.2667	3.264	17.7893	13.948	13.145	12.423	6.477
2.15	8.31867	7.36917	6.31167	5.321	2.29	8.0755	2.279	8.379	22.032	2.72467	11.704	10.6983	14.535	8.294	12.3342	7.70783	6.85	21.0687	3.71083	3.451	8.48	49.2338		0.2145	7.82517	10.0065	16.1	5.474	3.3725	0.5885	18.9467	3.456	26.628	13.596	15.84	12.6417	6.6045
2.16	12.155	8.20167	6.53333	6.392	2.42	8.08067	1.935	10.2737	20.96	21.3953	8.85867	11.3517	16.11	8.88367	11.89	18.2653	6.55	21.4067	3.7595	4.811	4.72	35.8673		0.9165	7.53033	9.4185	15.76	5.566	7.99933	2.5145	11.4	3.456	28.924	8.91733	19.0117	12.669	6.7065
2.17	16.949	7.87483	6.55667	10.3927	2.75	8.99	1.763	11.4333	19.328	23.8073	2.442	24.8675	16.605	8.3085	13.0517	41.1142	7.05	23.9417	4.62333	4.998	4.28	25.9067		2.6325	8.90783	9.0265	16.04	5.87267	11.1825	5.8315	8.42667	3.728	21.4573	3.102	18.865	12.013	6.8595
2.18	14.093	6.105	8.83167	10.064	2.94333	8.82467	2.7735	9.24467	26.352	18.6707	4.89867	62.7608	15.39	9.65217	10.8992	24.5483	7.55	23.5473	13.1157	5.1	4.44	24.1535		2.6325	8.21667	9.135	15.6667	8.01167	14.058	9.61217	13.8533	3.648	23.4267	11.5793	7.93833	12.1497	6.885
2.19	12.2513	2.97233	7.74667	8.74367	4.74	8.3235	5.418	5.96983	47.776	14.1147	5.016	21.1108	15.885	9.79717	19.0308	15.9478	12.25	21.125	16.0722	5.27567	8.33333	19.3518		15.9315	7.95567	9.394	15.7533	10.9173	16.401	2.247	16.6133	17.424	23.828	15.466	12.485	11.89	6.936
2.20	11.9057	16.3417	7.86333	9.01567	5.55333	5.87967	4.601	2.744	50.096	10.4073	5.25067	11.3925	58.455	4.6835	45.8175	13.8878	13.9	22.477	34.0667	4.56167	13.5067	16.1582		25.9545	7.46267	9.6005	14.36	12.696	12.3895	7.8645	96.4667	14.336	22.82	15.8033	11.275	10.455	7.3185
2.21	10.8687	9.51517	8.03833	10.8687	6.82	2.86233	6.7725	4.49167	45.184	8.35267	4.03333	6.28833	112.98	2.9725	26.9575	9.8365	12.1333	24.7303	33.9693	4.318	13.84	17.353		12.9675	7.2935	9.17	5.16	13.202	12.6498	5.243	32.6933	8.736	22.9787	16.6027	11.33	11.9173	8.4065
2.22	10.6363	5.48217	7.71167	10.1943	7.08	3.7355	4.5365	6.58233	25.648	7.01267	3.38067	8.575	37.17	2.7985	14.6917	6.6435	12.55	20.3363	29.9908	4.301	10.56	23.7627		9.243	7.0615	8.281	4.56	11.8757	10.9222	5.885	33.0933	9.616	22.1947	16.9107	119.295	14.8557	12.495
2.23	10.5117	3.922	6.90667	9.622	7.02333	5.94167	0.9675	9.47333	22.992	4.57833	3.388	7.35	14.76	2.8275	17.8692	6.077	10.1833	18.928	18.6758	5.09433	8.2	22.1323		7.839	6.583	7.0455	15.6867	10.8637	11.999	4.601	21.1867	7.68	22.7733	14.7253	26.125	8.036	9.112
3.0	10.047	5.291	6.35833	7.57067	6.50333	7.409	1.3545	3.626	21.424	4.37733	7.67067	10.6983	7.02	8.149	17.5617	4.326	8.23333	16.8437	13.1765	4.47667	3.76	19.3853		9.2235	6.25917	6.7725	16.58	10.074	10.9222	3.103	21.0133	5.12	19.9453	12.958	29.5442	7.831	6.783
3.1	8.279	6.90667	6.04333	6.53933	6.48667	16.0373	2.4725	3.69133	24.96	4.46667	15.7447	10.8617	3.6	8.53567	15.9558	5.2015	7.68333	15.7733	11.1447	4.046	3.6	15.9348		5.0895	5.56317	5.712	16.08	5.29	10.5198	0.6955	14.16	5.76	23.3427	4.74467	20.7992	7.175	5.9925
3.2	7.412	8.3065	5.79833	5.95567	6.61	9.83733	2.7305	4.802	34.096	4.73467	14.3	9.63667	4.005	8.5405	14.1792	4.635	7.95	15.886	10.4268	3.45667	4.28	13.2548		7.4295	5.365	6.2895	18.7733	5.566	7.78633	0.428	12.2267	6.912	23.6973	1.078	14.5567	6.847	6.426
3.3	7.64433	8.41133	6.07833	5.76867	5.72667	8.15817	2.795	5.243	23.936	5.58333	12.7233	8.4525	6.885	8.8305	12.8125	3.3475	7.53333	17.2943	10.1835	2.92967	5.72	12.3838		9.906	5.21033	5.565	15.44	5.635	3.834	0.1605	11.6667	6.816	24.7427	3.564	10.9267	7.68067	7.2165
3.4	7.718	8.325	5.82167	5.63833	3.24667	6.17417	3.311	4.459	20.432	6.633	11.3593	7.63583	9.9	6.88267	12.9492	3.193	6.63333	19.0407	10.4268	2.737	6.28	12.2387		8.0925	4.54817	5.6175	15.7467	4.531	2.65067	0.107	10.4	6.528	24.7333	2.288	8.9375	7.503	6.681
3.5	7.888	8.1215	5.41333	5.627	2.09667	5.456	5.676	3.479	16.864	6.78933	10.428	7.595	13.995	2.262	12.9833	3.9655	6.23333	19.942	10.0253	2.74267	6.52	11.1443		7.527	4.379	8.302	13.7267	4.186	3.195	0.0535	9.36	7.056	24.6867	1.32	7.77333	6.232	5.355
3.6	8.42633	7.9365	5.19167	8.96467	2.01333	5.80733	5.9555	3.26667	19.44	6.968	10.208	9.59583	13.635	0.7105	14.965	6.18	6.25	20.1673	10.2808	2.72567	6.64	11.055		9.048	4.7705	7.35	5.18	4.186	5.45517	0.6955	9.62667	6.576	24.9667	1.386	8.23167	7.68067	3.06
3.7	7.82	5.55617	5.71667	5.17367	1.58333	7.83267	3.655	2.41733	18.432	6.74467	10.296	10.9433	16.515	2.175	15.4775	6.489	9.56667	19.2097	9.344	3.80233	7	9.69267		23.166	5.3215	7.7315	1.18	5.06	5.06467	2.889	10.8133	16.72	24.08	1.496	12.1825	10.045	2.805
3.8	7.684	2.78733	5.495	6.358	1.93667	6.36533	2.236	3.3565	15.2	6.767	10.9267	11.4742	18.495	5.394	14.4525	5.356	7.96667	17.745	7.10533	4.114	7.36	9.90483		29.679	5.44717	7.868	1.88	6.003	3.763	4.922	10.5333	13.68	19.152	2.31	16.9583	12.6143	6.018
3.9	8.06933	2.775	5.635	5.99533	4.58	7.47617	1.4405	3.31567	13.792	6.7	11.6747	10.78	18.315	5.945	14.4183	5.4075	7.41667	18.421	3.78383	2.43667	5.56	9.03383		74.295	8.53083	4.0005	1.08	4.876	5.63267	4.0125	10.88	9.84	19.18	4.532	14.9692	12.956	3.4425
3.10	8.12033	2.4605	5.95	6.07467	1.69	4.90317	0.2365	2.68683	13.44	6.72233	12.21	116.212	18.135	6.264	15.7508	8.7035	8.06667	19.5477	3.139	2.09667	6.8	8.79933		35.061	9.10117	3.7695	2.38	2.553	6.33083	2.354	11.5867	9.264	17.0893	11.3447	13.5667	11.1247	8.1855
3.11	7.74633	0.4625	6.335	6.30133	1.82667	5.04267	NA	2.90733	13.44	6.72233	6.27	108.412	18.585	6.264	17.1858	13.905	8.66667	20.449	2.74967	2.13067	8.92	9.46933		17.1795	8.14417	3.9585	4.36	2.645	6.40183	1.498	12.2133	9.072	16.1653	9.07133	11.1467	12.095	5.508
3.12	7.616	0.518	7.58333	6.77733	1.82333	8.14267	0.1075	3.283	13.344	6.45433	9.92933	72.2342	20.295	6.206	18.3475	11.33	9.23333	19.1533	2.8835	3.20167	7.36	9.72617		14.352	7.975	4.7355	4.92	2.691	5.26583	2.568	13.28	9.072	23.8653	13.684	8.965	17.261	3.6975
3.13	7.922	1.184	7.64167	5.62133	1.77333	9.2225	0.0215	3.5035	12.816	6.38733	14.9087	53.7367	22.95	6.148	18.4158	6.7465	9.83333	18.7027	3.26067	5.049	6.52	9.79317		13.494	6.34133	4.494	5.3	3.197	5.44333	0.9095	14.6267	9.216	23.0907	12.914	9.05667	17.999	3.2385
3.14	7.701	4.83467	7.36167	4.94133	2.02	8.92283	0.043	2.55617	12.528	6.38733	13.3833	41.405	24.135	6.0465	19.8508	6.2315	10.3	18.6463	3.78383	4.658	6.52	24.0195		12.1095	6.96483	3.395	5.48	5.566	15.6555	3.21	15.84	50.768	28.784	7.37733	10.6883	26.7457	4.284
3.15	8.26767	8.04133	6.41667	4.641	2.28	8.70067	0.0215	1.85383	13.328	6.11933	12.804	28.7875	17.91	5.191	17.2542	8.7035	10.15	18.4773	4.79367	4.216	3.88	26.197		8.151	12.064	3.171	4.96	5.543	23.7968	2.889	15.9067	28.256	23.352	2.43467	11.3025	17.712	6.834
3.16	9.571	8.64567	6.18333	6.69233	2.59	8.01867	1.0105	1.8865	14.48	5.73967	12.914	22.2133	20.655	2.7115	15.785	9.991	10.1	19.4913	4.61117	2.686	6.08	19.1397		8.892	10.6478	16.555	4.5	5.175	16.401	4.173	15.6	20.272	18.4053	2.56667	11.5225	15.5937	5.3295
3.17	10.03	8.46683	6.685	17.8443	3.12333	7.66733	2.924	2.842	15.728	6.00767	12.826	15.6392	21.465	4.97833	19.8508	6.283	11.3833	20.3927	4.75717	2.482	6.64	17.5428		6.318	9.5265	13.8145	7.07333	6.992	19.0517	6.3665	15.6933	16.912	15.6427	5.20667	13.365	14.924	6.0435
3.18	11.5713	7.94883	7.19833	13.1637	1.94667	7.564	2.5155	6.664	31.888	33.6787	5.59533	14.2508	22.89	9.14467	16.9467	4.5835	11.1	20.7307	134.697	3.672	4.92	18.4473		7.488	11.2617	11.7775	7.44	11.799	21.6195	9.8975	19.12	16.752	16.044	6.26267	19.8092	12.136	5.1
3.19	11.4183	7.4925	5.88	9.93933	1.52333	7.55883	4.5795	3.9445	42.432	150.393	15.136	11.025	23.91	9.2945	17.2542	6.4375	10.8167	26.195	552.829	4.794	4.12	16.75		9.867	9.6425	8.631	5.44	11.0093	19.6552	8.3995	18.72	13.824	28.8587	7.69267	18.5992	9.74433	8.058
3.20	10.6307	2.8305	6.195	8.44333	1.52	7.49683	9.7395	4.85917	58	72.6503	15.0187	18.865	22.965	9.396	7.8925	6.386	10.5333	26.4767	164.591	4.352	5.2	14.4943		14.625	8.613	6.1285	7.82667	11.2317	20.235	7.5435	18.9733	20.176	40.8427	6.688	16.0142	12.3547	6.6045
3.21	11.1067	2.22	5.89167	7.871	1.35333	7.87917	7.2025	6.72933	60.016	40.1777	11.264	20.9883	18.72	10.0388	6.90167	6.26583	11.1333	22.9277	80.8962	5.967	6.48	19.095		21.2355	7.569	8.7465	9.00667	10.2197	18.7677	9.0415	17.6	23.424	31.2947	5.39733	38.3808	15.1563	6.681
3.22	10.7043	1.887	5.68167	9.452	1.35667	8.31317	11.051	6.19033	37.36	23.0703	12.254	17.8033	19.305	11.0635	6.21833	7.0555	11.7833	21.632	42.9118	6.53933	8.8	38.1007		16.7895	7.366	9.0125	4.94	10.074	12.425	12.1445	18.7733	23.472	24.3227	3.28533	40.1133	15.9763	11.577
3.23	10.5287	4.37833	7.16333	8.636	0.82	8.71617	6.7725	5.2675	42.768	14.271	12.782	25.6025	16.785	11.9093	10.1133	6.7465	11.9167	22.5333	23.287	4.80533	20.9467	26.0742		14.5275	7.16783	6.2335	3.8	9.94367	8.946	13.1075	16.84	23.76	27.5147	2.332	32.1108	10.6053	7.6755
4.0	9.86567	8.2325	6.51	8.585	0.746667	9.1295	7.1595	3.18915	40.4	8.46433	5.85933	15.1492	13.05	11.194	15.375	5.7165	11.5	25.1247	14.5635	4.896	11.68	20.6451		12.1485	6.25917	9.1735	4.72	9.50667	9.94	13.0005	13.7333	22.416	28.364	4.21667	22.44	8.979	6.4005
4.1	8.296	7.81933	6.3	7.15133	0.646667	9.1915	1.7845	4.2385	30.64	5.73967	5.81533	4.9	13.86	11.3245	13.2908	6.3345	12.2167	23.153	12.629	4.556	6.56	15.1978		8.9115	5.4665	9.142	6.13333	9.591	11.36	10.165	15.6533	21.216	24.4067	3.234	15.7117	9.62133	5.0235
4.2	8.177	7.7885	5.95	6.205	0.62	9.269	0.0215	4.2875	36.256	4.02	14.564	6.7375	15.75	11.8755	12.3342	4.4805	12.5833	15.886	10.8162	3.825	7.16	12.596		8.6385	5.3795	8.8305	5.24	6.509	10.1175	7.6505	14.68	19.728	22.7267	3.278	12.3292	9.12933	6.222
4.3	8.177	7.78233	5.81	5.678	0.616667	9.424	0.1075	4.1405	26.192	3.283	17.314	5.83917	14.985	11.1215	12.4708	3.296	12.75	9.68933	9.25883	3.03733	8.02667	10.9433		3.9585	5.35533	8.841	6.57333	4.807	8.57917	6.313	13.9333	17.824	19.628	5.49267	9.58833	8.487	6.3495
4.4	8.16	7.363	5.51833	5.236	0.613333	9.5945	1.1825	3.2585	21.776	2.05467	15.5393	8.90167	16.47	9.8745	13.1542	3.4505	13.0333	7.32333	6.98367	2.77667	9.90667	10.0277		7.137	3.93917	8.8585	14.8533	4.991	6.2835	4.3335	13.8267	15.984	18.4427	10.4647	8.57083	7.954	6.426
4.5	8.16	6.9745	5.09833	4.692	0.59	9.6255	2.15	2.60517	17.744	1.63033	14.6007	12.8217	17.415	9.3525	12.6075	3.399	13.35	4.901	4.93967	2.69733	20.0267	8.978		10.4325	1.247	8.82	14.3933	5.566	4.3665	3.852	12.48	14.992	16.6693	15.6713	6.28833	7.216	6.6555
4.6	8.245	6.845	5.355	4.437	0.64	9.4395	2.709	2.73583	14.16	3.35	13.5373	11.8008	17.37	6.69417	12.2658	3.3475	11.4667	4.84467	2.96867	2.21	24.0667	8.4755		13.2795	0.164333	8.848	13.4267	5.612	2.8045	3.424	13.1467	15.168	18.1627	13.3687	6.09583	7.20233	6.834
4.7	8.347	6.8635	5.67	4.488	0.6	9.362	2.279	3.724	14.896	5.51633	12.9947	12.1275	16.56	5.34567	11.5142	4.1715	10.3833	3.77433	4.5625	2.06267	22	7.6715		10.842	0.1305	8.8375	8.22	5.83433	4.24817	3.6915	11.92	16.672	17.8827	6.512	9.38667	9.922	7.242
4.8	8.058	8.10917	5.69333	6.52233	0.62	9.3155	1.3975	3.53617	11.952	5.67267	12.5327	10.9433	16.38	3.451	10.7283	4.841	10.6833	3.887	4.95183	1.82467	5.04	9.581		25.038	0.903833	8.848	12.6067	5.773	4.6505	5.2965	12	16.32	16.772	11.5133	13.3558	8.159	7.2675
4.9	8.67567	7.8255	6.3	8.959	0.86	9.2225	0.5375	3.3565	11.792	5.71733	12.562	7.39083	16.335	5.974	9.49833	4.738	9.1	7.436	5.12217	3.55867	5.28	9.80433		18.642	1.32433	9.4185	15.4667	5.658	6.2835	10.5395	11.48	14.496	17.0053	15.1213	11.1192	5.289	7.242
4.10	8.18833	8.1215	7.385	11.2653	1.00333	9.3465	0.3225	4.1405	11.584	5.67267	12.914	5.43083	16.875	7.21617	8.54167	9.579	9.46667	7.943	12.629	9.76933	8.48	8.02883		13.9815	3.7845	10.066	15.8267	5.658	5.56167	24.0393	10.9733	9.552	20.5147	2.31	7.755	3.362	6.885
4.11	8.058	6.5305	8.10833	11.5033	0.92	9.8425	0.086	4.165	11.088	5.51633	4.378	10.9025	16.11	7.5545	8.26833	13.493	10.1	7.04167	13.5172	5.525	7.72	6.94567		11.466	8.43417	9.1455	15.82	5.727	9.82167	30.0492	10.96	8.528	20.2627	4.488	5.4175	2.92467	7.3185
4.12	8.143	7.35683	6.69667	10.982	1.24667	10.0543	0.086	4.214	10.624	5.53867	8.39667	8.9425	11.025	8.903	8.26833	16.4285	9.73333	16.4493	12.6777	5.066	5.76	6.8005		5.3235	10.8992	9.674	14.86	6.348	20.7912	28.676	10.3333	221.872	20.3187	11	4.8675	2.173	7.9305
4.13	8.143	2.62083	5.75167	10.217	1.26333	9.703	0.043	5.733	10.704	5.47167	10.384	6.57417	6.03	8.2795	8.815	13.081	9.45	18.9843	8.30983	5.474	6.30667	5.963		8.307	11.6338	10.0415	10.6	6.67	23.4892	20.651	12.36	107.296	23.4827	11.814	4.94083	2.255	7.5735
4.14	8.16	7.91183	5.635	9.095	1.31	9.0985	0.2365	5.6595	10.592	5.092	2.82333	6.4925	6.345	7.859	11.7192	10.918	9.33333	13.351	10.074	2.85033	3.84	5.04733		9.711	8.0185	10.171	17.8133	6.20233	23.2643	9.309	12.2933	33.248	21.1307	8.06667	3.685	5.09767	7.6245
4.15	8.517	7.215	5.41333	9.67867	1.65	9.61	33.669	7.65217	10.688	4.60067	8.71933	5.92083	7.77	7.8735	3.45083	7.107	9.4	8.22467	6.65517	2.31767	3	4.221		9.282	9.0915	9.8035	18.52	5.313	23.2762	12.1445	12.2267	15.952	33.6747	1.496	4.84917	11.275	7.5735
4.16	12.4327	7.585	5.02833	9.826	2.03667	10.1525	49.966	7.742	11.12	5.44933	13.6033	5.145	14.385	7.859	6.11583	4.2745	10.05	5.52067	9.35617	3.85333	3.12	3.685		7.7415	8.40517	7.1855	22.1933	6.095	11.7742	22.6305	13.3333	11.52	31.9013	1.474	6.985	10.4823	7.65
4.17	12.019	7.93033	8.26	8.772	4.24	9.13467	24.295	8.01967	11.328	5.561	12.012	3.92	16.515	8.1055	12.4708	3.9655	10.15	7.04167	8.69917	4.41433	3.28	2.7805		9.3405	7.05667	5.8975	18.5	6.831	11.7505	22.3095	13.6933	15.904	23.8	4.136	11.0275	11.3707	7.497
4.18	11.645	8.7505	8.575	7.49133	3.39667	8.08067	18.1675	7.5705	15.344	5.33767	9.73867	6.65583	19.155	9.08183	14.7258	4.3775	12.9	4.394	9.25883	4.98667	1.17333	1.9765		7.761	11.9045	6.223	7.04	6.072	12.9812	21.186	13.8267	85.824	21.8027	10.12	11.3575	7.462	7.1145
4.19	11.1973	11.9078	8.98333	6.53933	3.03667	4.65	13.1365	6.4435	16.8	4.824	4.39267	8.24833	31.2	8.98033	215.899	3.9655	12.85	5.577	10.3295	3.84767	5.01333	2.6465		8.6385	15.1767	5.11	7.06	5.681	12.5788	18.0295	12.5867	85.2	19.4227	12.2833	9.06583	6.87433	7.089
4.20	10.71	9.03417	8.645	7.67833	1.96333	3.78717	14.104	5.684	44.64	4.57833	10.362	9.84083	43.155	3.857	321.201	5.90533	16.7167	4.61933	7.03233	2.40267	13.36	8.12933		11.115	14.9833	4.8195	16.3667	5.635	14.2	24.0215	12.24	43.136	22.456	13.0973	11.275	10.7557	8.0325
4.21	10.5003	7.87483	12.0633	7.21367	1.61333	1.71017	11.7605	6.5905	66.8	2.03233	14.52	9.71833	36.345	2.19433	120.95	9.1155	14.55	2.98567	3.723	3.51333	10.7067	7.31417		12.7725	12.3782	6.3175	33.5	5.566	11.6322	35.6667	13.4533	27.136	30.128	12.628	8.17667	11.48	7.4205
4.22	10.2907	7.5295	7.11667	7.32133	1.20667	1.26583	9.9115	9.065	49.232	1.407	8.888	10.8617	19.035	2.3925	49.3025	7.9825	13.6333	2.197	5.71833	4.097	9.56	7.035		13.0455	11.1602	5.845	14.0467	5.221	17.4423	26.215	13.12	20.56	34.356	11.462	7.7275	13.735	6.7575
4.23	10.149	7.28283	5.90333	8.97033	1.77667	1.24517	13.373	11.1638	37.888	1.45167	3.85733	11.6783	7.2	4.20983	26.3083	6.695	11.8167	1.97167	10.074	4.13667	9.74667	3.76317		9.048	10.1597	8.1935	9	3.611	15.2887	22.363	16.2533	10.368	32.4053	5.74933	6.15083	10.8513	6.834
5.0	9.979	7.03	7.22167	9.57667	2.03667	1.27617	9.847	11.0985	21.296	1.742	2.23667	11.5967	4.995	9.66667	15.7508	6.901	8.93333	2.873	26.2313	4.01767	6.4	3.23833		8.19	9.49267	9.2715	15.4867	2.07	14.5077	16.3175	15.92	4.272	29.344	2.10467	5.70167	7.011	7.14
5.1	8.721	6.882	7.18667	8.976	3.10667	1.87033	2.537	10.633	16.976	3.752	3.77667	11.1883	5.355	8.34233	13.6325	5.15	5.9	2.704	17.0333	3.88167	2.50667	4.221		7.995	7.424	6.335	10.3267	1.472	10.4725	12.412	14.08	7.824	28.5787	2.728	11.4308	7.76267	7.497
5.2	8.228	6.9375	6.685	7.70667	5.93667	4.2005	0.6235	9.898	13.632	5.11433	13.068	10.7392	3.96	7.772	13.7692	6.8495	4.26667	1.63367	11.8382	3.842	4.52	3.26067		4.407	6.148	9.1315	12.72	0.506	7.05267	9.951	12.6133	9.216	29.4187	3.35867	6.04083	7.28433	7.6245
5.3	8.211	6.94983	6.25333	6.75467	6.70333	6.448	2.1285	9.8245	12.464	5.40467	13.4787	10.0858	4.77	7.917	14.9992	8.343	5.16667	2.47867	9.86717	3.83633	4.96	2.948		7.2735	5.0605	9.149	13.08	0.138	5.94033	7.811	12.7867	8.784	30.2587	10.8973	4.565	5.75367	7.65
5.4	8.279	6.9005	5.85667	6.35233	6.54333	7.905	4.085	9.8735	13.024	4.98033	12.2173	10.1267	12.06	8.1635	16.2633	6.695	4.6	3.43633	9.22233	3.74567	6.48	2.814		9.438	5.4085	8.9985	9.24	1.587	6.035	7.2225	10.7067	6.864	32.1813	15.4	6.47167	5.43933	7.548
5.5	8.52833	6.94983	6.06667	5.62133	6.27667	8.1685	6.2565	9.8735	15.136	4.24333	11.066	10.1675	9.9	8.68067	16.9467	6.592	3.51667	3.43633	8.95467	3.655	12.9467	2.52367		11.5245	4.99767	8.8515	5.1	4.531	6.319	7.383	10.3467	5.28	29.4373	15.2533	7.58083	4.98833	7.701
5.6	8.211	6.9745	6.32333	5.57033	6.25667	8.153	5.2675	9.8	13.568	4.02	10.23	9.84083	10.26	8.78217	17.425	6.4375	3.53333	3.43633	8.69917	3.41133	24.7067	3.10433		7.5855	1.83667	8.743	2.76	2.668	5.9285	8.132	10.2667	5.616	20.6733	15.422	4.9775	6.01333	8.058
5.7	9.48033	7.6775	6.3	5.134	6.36	8.1685	6.364	9.9715	2.976	3.99767	11.792	9.02417	8.91	8.758	19.7142	8.1885	6.3	3.32367	6.63083	3.07133	25.6667	2.16633		7.3125	0.29	8.3265	1.75333	2.415	6.59117	8.56	11.52	6.48	20.3747	15.3193	5.5825	8.58267	8.1345
5.8	8.93633	7.93033	6.32333	6.902	6.54	8.1995	5.074	10.045	15.472	3.99767	3.058	9.22833	11.115	7.9895	20.2608	8.3945	5.96667	3.66167	4.73283	3.36033	14.0933	5.53867		9.594	0.754	9.0825	3.86	2.921	5.54983	10.8605	11.88	10.272	25.1533	14.564	8.75417	5.99967	8.517
5.9	8.585	8.288	5.61167	7.96167	4.27333	8.55083	3.569	9.8	18.672	4.02	3.08733	8.61583	13.44	5.04117	18.7233	9.888	5.83333	3.887	5.8765	3.944	12.8933	6.61067		9.204	1.276	10.2655	5.38	3.22	5.41967	16.05	10.2	4.736	25.5827	8.16933	8.73583	2.10467	9.6645
5.10	8.568	8.47917	5.62333	8.27333	2.55	8.6645	4.859	9.996	18.912	4.556	0.44	8.04417	13.455	7.8735	18.0058	10.197	6.16667	4.225	12.7872	3.61533	14.9467	4.087		11.8365	6.23983	9.415	4.66	3.542	5.538	20.651	9.33333	2.976	22.736	5.126	9.68917	0.615	10.8885
5.11	10.7213	9.00333	4.87667	13.889	2.45667	8.401	4.3215	10.5513	16.544	5.40467	0.55	9.065	13.455	7.56417	18.1425	16.789	6.1	5.12633	13.3955	8.01833	6.04	3.59567		14.1375	10.6623	10.0625	5.22	4.692	4.95817	21.5605	9.12	3.072	18.312	3.48333	7.66333	0.697	10.3785
5.12	10.438	2.3125	10.5583	9.88833	2.35667	8.2615	3.3325	11.123	15.04	5.427	0.352	12.6583	13.005	6.003	18.1767	18.5743	6.8	11.0413	11.5827	6.95867	4.28	6.11933		14.8785	7.70917	11.2315	3.92	5.543	5.13567	27.499	9.02667	3.024	15.708	6.16	6.19667	0.683333	9.3075
5.13	13.124	1.5355	7.47833	8.29033	2.08667	8.494	2.7305	12.2337	12.432	5.561	0.308	12.4542	11.7	4.15183	17.1517	14.42	7.01667	17.238	10.7067	5.27	4.12	9.82667		12.675	7.105	10.066	3.5	5.75	5.041	24.2355	9.06667	3.12	16.9493	5.64667	9.8175	1.62633	7.9305
5.14	30.0957	7.326	7.49	8.636	2.04333	6.2465	3.913	11.6702	13.76	5.896	0.836	8.82	10.845	2.929	12.5392	16.48	7.33333	11.6047	10.6093	3.47367	4.4	10.4185		26.637	8.02817	9.9435	3.39333	5.957	5.1475	18.083	8.90667	3.024	20.0387	1.81133	9.295	2.624	7.089
5.15	21.0517	7.9365	7	8.262	1.87	7.9205	4.0205	12.2908	13.84	5.60567	1.364	10.0858	8.325	1.189	10.6942	14.9865	7.96667	7.83033	11.1568	2.346	6.6	11.4123		33.384	9.34283	10.4195	3.96	6.279	6.29533	39.4117	9.41333	2.112	16.744	3.35867	8.86417	2.706	7.5735
5.16	14.6483	8.1955	4.73667	8.126	2.66333	8.5715	6.106	12.5685	16.848	5.71733	2.44933	49.8575	6.12	0.9715	8.84917	15.1925	9.35	4.563	19.0043	2.83333	6.72	7.8055		22.4445	8.32783	11.7915	5.22	6.256	10.1885	46.8838	9.92	1.536	14.5507	2.178	15.235	4.61933	28.8745
5.17	12.2853	7.992	5.915	8.262	2.41333	9.0985	8.0195	12.0377	19.968	8.28567	3.00667	35.4025	5.67	0.4205	16.605	16.274	10.15	3.887	18.4933	6.45433	5.58667	4.3885		21.255	9.37667	11.4275	9.22667	6.21	17.9393	42.2293	45.0133	47.84	19.404	2.97	22.055	4.93367	22.4145
5.18	11.713	8.24483	6.125	7.837	1.8	9.0985	24.08	11.4905	19.184	9.112	2.88933	37.0767	9.585	2.41667	18.7233	12.1025	11.9333	5.07	17.082	3.145	104.853	4.2545		34.827	13.572	11.1265	39.7467	6.095	11.7505	40.232	24.9067	38.848	19.1147	4.25333	20.9	3.00667	10.4805
5.19	11.3107	12.2162	7.25667	7.344	1.50667	9.269	20.855	12.4378	27.2	4.13167	2.09733	19.6	12.015	8.26983	16.8442	8.4975	14.0833	15.2663	16.6197	3.519	58.76	11.658		35.2365	13.2095	7.343	48.9467	6.141	12.0582	38.199	20.72	17.424	16.2213	5.26533	19.4517	2.665	7.6755
5.20	10.761	10.1195	8.225	7.633	1.33	9.4085	15.824	13.8425	31.52	2.077	4.97933	12.3725	5.985	8.28917	17.835	10.8665	20.25	17.576	15.257	3.74567	17.3733	12.395		24.0045	12.0495	11.354	22.3733	6.141	14.6023	44.4942	21.1333	12.528	18.9933	8.646	17.3067	3.485	7.6245
5.21	10.5003	8.954	6.63833	8.18267	1.06667	7.5795	14.921	15.092	35.088	1.69733	7.48	21.3558	9.27	8.0475	16.2633	8.9095	25.2833	12.168	15.2205	3.315	10.68	17.0292		14.04	12.2235	11.1895	14.2467	6.325	20.6492	41.4982	15.1733	9.36	21.112	12.584	15.2258	2.18667	8.007
5.22	10.4833	9.657	7.12833	7.16267	1.54667	18.2745	15.437	15.925	381.472	1.608	4.05533	14.0467	11.925	8.39067	18.655	7.519	24.1167	9.40767	16.6562	3.89867	4.56	9.9495		13.962	8.99967	8.6415	27.7333	7.99633	15.0875	35.417	15.28	25.264	24.92	10.7507	17.3617	9.45733	8.0325
5.23	10.336	8.27567	6.49833	7.276	2.51	27.2955	13.3945	13.6302	334.08	1.45167	2.992	6.81917	11.43	8.2505	18.5867	6.6435	32.3833	6.253	13.1765	4.42	4.16	7.7385		10.6275	9.39117	10.6365	7.68	8.47933	10.295	29.7995	16.4133	21.024	24.444	13.134	14.465	9.676	7.242
6.0	9.21458	7.70217	5.86833	7.49133	5.61667	19.3802	12.341	12.593	192.928	1.76433	12.1513	3.38917	10.575	8.30367	23.0967	7.0555	29.2667	4.50667	11.4123	3.30933	5.14667	6.32033		11.973	8.2215	8.715	2.49333	5.566	5.8575	24.396	13	15.216	22.6053	12.7013	7.54417	7.667	6.324
6.1	8.5	7.30133	5.64667	7.47433	6.63	15.2055	8.041	11.6048	83.776	2.43433	13.5447	3.75667	13.635	8.526	21.5933	7.828	26.2	4.901	8.78433	2.159	7.94667	5.829		14.1765	7.018	5.3025	3.71333	5.635	5.467	18.832	11.0667	15.312	22.1013	7.42867	13.0533	12.1497	6.579
6.2	8.517	6.9005	5.41333	7.49133	6.39667	10.3023	9.589	11.5068	46.576	2.72467	11.9093	4.57333	12.285	3.3785	16.9125	9.064	22.2167	6.14033	5.60883	1.53	13.16	3.819		13.962	8.7435	3.3705	3.86	5.106	6.106	13.7495	10.48	14.736	17.024	2.508	8.39667	12.054	7.344
6.3	8.33	6.9005	5.23833	7.36667	6.1	6.2	8.6	11.0903	29.12	3.685	10.6407	4.69583	8.91	0.986	14.2475	9.373	20.9667	5.408	5.913	1.17559	24.0267	3.90833		10.179	8.729	3.913	4.26	3.979	15.7502	10.058	9.89333	14.592	19.3013	2.662	5.775	10.6053	7.2165
6.4	8.381	7.0115	5.20333	7.157	6.12667	4.08167	6.7295	10.143	21.744	5.27067	10.956	6.20667	6.03	0.464	12.71	9.373	18.7833	5.46433	6.44833	1.411	24.6267	3.5845		8.5995	10.2805	2.1525	3.06	2.852	24.3885	7.2225	10.0933	14.16	22.6333	10.7017	6.48083	9.62133	7.1655
6.5	8.347	7.067	5.04	6.97567	6.03	7.38833	7.568	9.898	17.856	5.58333	11.528	5.2675	3.825	1.392	11.6167	9.6305	20.5167	5.85867	7.14183	1.25233	25.5733	2.63533		9.0675	12.4555	2.2365	3.86	3.427	24.7553	4.8685	10	12.384	21.9987	15.488	8.4425	11.316	6.885
6.6	8.432	7.2335	5.20333	7.208	5.87667	9.982	9.073	9.31	16.048	5.87367	11.55	5.22667	6.03	2.871	10.7625	9.3215	19.9	5.63333	7.811	1.445	25.4267	2.3115		13.7475	11.0055	0.966	3.96	4.922	23.9388	3.424	10.0667	11.712	27.4773	14.894	8.98333	11.603	6.8085
6.7	6.732	7.4555	5.86833	7.718	5.91667	9.796	10.0405	8.3055	21.488	6.25333	11.3667	5.7575	8.01	5.249	10.455	9.373	19.65	6.591	7.25133	2.22133	26.1067	1.73083		13.689	9.222	2.3415	3.68	5.819	20.6492	4.3335	10.76	14.112	25.088	14.564	8.9925	11.603	6.9615
6.8	3.485	7.77	5.71667	7.70667	6.09	5.487	8.944	6.9335	27.344	6.164	11.6453	5.18583	9.27	6.08517	10.0792	9.5275	20.7833	7.54867	5.17083	1.89833	26.9733	1.4405		9.4185	7.6415	2.7055	5.24	5.94933	12.922	22.4165	8.68	13.392	19.8613	15.796	8.90083	10.66	7.242
6.9	10.7383	8.34967	5.69333	7.48567	6.29333	1.8445	10.621	6.811	18.576	5.60567	12.628	4.655	11.385	6.0755	9.9425	9.5275	14.5333	8.50633	3.3945	4.25567	26.0533	2.0435		14.937	7.5255	7.959	3.68	5.267	15.62	18.8855	19.1067	12.576	17.976	12.87	9.02	11.2477	7.446
6.10	11.0613	5.58083	6.11333	7.463	6.45667	1.52417	8.1485	6.811	21.072	5.38233	12.2467	4.0425	15.345	5.1475	9.39583	9.579	15.5333	10.3653	3.01733	7.61033	27.52	4.2545		16.926	10.5222	8.4175	2.7	2.875	15.478	13.4285	36.4267	11.856	20.2813	3.542	9.09333	5.002	7.4715
6.11	9.52	2.9415	6.13667	7.33267	6.21	1.6585	16.7485	6.958	23.76	5.04733	11.594	4.94083	17.775	7.57383	9.66917	9.167	17.0167	8.957	3.49183	8.13167	27.48	6.10817		18.369	13.3787	6.993	2.22667	2.208	18.3062	14.0705	47.0533	12	23.5387	7.39933	6.985	8.26833	7.4205
6.12	8.653	5.52533	6.38167	7.52533	6.40667	1.87033	12.169	7.6195	24	4.73467	11.726	6.20667	18.09	6.90683	10.5233	10.712	14.2833	8.56267	4.7085	8.364	28.0933	7.85017		12.7725	9.83583	5.6945	35.4533	2.461	20.8503	14.1775	61.6533	20.592	26.04	14.4173	6.80167	11.029	6.9105
6.13	9.08367	3.9405	6.39333	7.48	6.41333	1.922	14.921	10.7228	24.528	4.824	11.924	7.26833	19.35	6.061	11.7533	17.9735	18.3833	7.436	4.87883	8.30167	28.2933	9.112		13.4745	8.76767	2.5725	1135.45	2.185	19.596	15.6755	40	23.136	28.4387	14.4687	7.92	14.309	6.528
6.14	9.62767	2.58383	6.04333	7.242	42.4297	1.83417	16.555	9.898	24.432	4.958	12.342	8.82	16.92	6.18183	16.9125	18.746	10.7667	8.45	4.4165	9.23667	27.4	10.7758		11.973	7.4095	1.5435	365.047	2.645	20.4362	15.8895	42.4	22.576	48.8693	15.6127	8.07583	25.8847	6.528
6.15	10.1773	3.4595	5.635	7.14	64.7033	2.53167	16.4475	8.8445	24.384	5.36	12.43	8.575	16.29	10.3288	47.6625	14.6775	5.16667	8.50633	3.16333	9.37833	26.52	11.3788		12.9285	8.89817	2.352	77.8067	5.704	16.543	16.05	29.56	16.512	72.0813	15.1507	6.08667	30.914	6.936
6.16	10.268	4.2365	5.67	7.021	28.8133	2.666	31.863	8.036	24.224	5.561	14.0287	6.16583	19.575	8.80633	19.9533	15.3985	5.73333	7.49233	2.39683	9.65033	27.2133	8.2745		12.7335	10.324	5.4845	35.54	5.635	9.31283	19.9555	21.2933	12.288	33.404	14.168	3.80417	9.963	6.987
6.17	16.5807	2.9785	6.31167	11.288	14.5367	2.48	25.2195	7.9135	24.144	3.99767	7.09867	7.14583	20.565	8.99967	23.78	15.0895	7.81667	7.54867	2.31167	9.622	26.9333	5.3265		12.8505	8.961	11.1475	23.5	9.12333	33.654	19.474	13.4133	9.84	27.972	14.586	3.96	9.25233	66.3935
6.18	65.2573	3.1265	6.88333	12.7783	9.77	4.1695	20.0165	8.1585	24.096	2.38967	4.38533	17.5992	21.375	9.79717	24.0533	10.815	20.1667	6.98533	2.701	10.455	11.0667	3.8525		13.416	13.2723	11.655	17.02	15.272	11.1115	31.03	14.44	85.872	24.388	18.2087	13.2825	36.039	31.28
6.19	45.5487	21.5155	6.77833	10.3757	8.16	10.1525	16.5335	9.947	26.144	1.85367	5.07467	12.3317	23.49	10.7203	25.2833	10.1455	21.4167	5.80233	32.7527	10.353	3.41333	5.561		10.725	13.7073	29.1445	15.6867	14.2523	12.6262	23.433	8.2	46.768	23.128	38.1773	5.39	56.5663	10.9905
6.20	26.146	13.5358	5.89167	8.687	7.2	8.0445	14.835	11.3598	30.256	1.71967	4.56867	15.8433	23.895	12.064	18.5183	11.6905	27.4	5.52067	25.2337	8.39233	2.04	5.494		13.1625	12.6343	14.546	14.7867	12.2667	20.235	22.4165	8.89333	67.504	22.904	26.686	5.8575	35.26	7.6755
6.21	23.0803	8.41133	4.59667	8.262	6.75333	3.72	17.0495	19.7143	31.552	1.943	4.91333	15.2717	18.63	13.108	21.32	9.785	30.6667	5.68967	67.1843	7.361	4.52	5.695		12.1095	12.7407	12.39	11.34	9.78267	11.8333	20.758	10.6533	32.032	22.008	23.892	7.15917	31.2147	6.783
6.22	17.2833	7.12867	6.055	7.08333	5.53333	2.914	18.0385	13.5893	28.24	1.83133	6.292	50.1433	18.18	14.1085	23.985	8.961	59.95	7.49233	52.0368	4.794	5.44	6.21983		11.037	13.7122	11.445	3.22667	8.84733	14.5905	25.6265	11.4	22.56	28.532	45.2027	9.31333	28.7137	6.2475
6.23	12.478	4.93333	6.31167	6.82833	5.11333	4.278	15.2865	13.034	148.496	1.742	4.532	29.0733	15.525	14.123	24.4292	8.62326	99.7667	6.53467	29.7962	3.68333	3.24	8.78817		12.5385	11.571	8.883	4.76667	10.971	12.4368	25.1985	14.7067	19.264	27.5053	23.012	20.1483	23.37	6.375
7.0	9.656	3.97133	6.21833	7.55367	5.34	3.658	6.4285	12.1275	93.232	1.58567	12.8113	21.9275	12.78	13.224	22.3792	NA	61.8667	4.11233	16.3763	2.18733	5.12	8.8775		9.2625	7.9315	9.618	8.28	9.2	11.7032	24.9845	15.3067	18.992	28.0653	17.4167	15.9775	24.641	6.5025
7.1	8.891	3.0525	5.76333	6.664	5.1	3.8285	5.0525	10.7963	63.488	1.78667	14.872	13.5158	14.4	12.8615	22.9258	NA	43.5167	3.49267	8.82083	1.564	6.12	6.37617		11.232	7.4965	9.87	3.22667	5.543	10.011	21.4	12.0267	15.344	27.832	24.046	12.65	15.3067	5.916
7.2	8.687	2.664	5.62333	7.28167	5.37333	10.6795	5.2675	11.221	46.576	1.56333	13.31	9.35083	17.55	7.24033	23.8825	NA	37.2167	3.60533	7.884	1.156	6.76	6.11933		7.722	10.5995	9.24	4	5.727	9.9045	20.33	11.6	9.472	24.8733	17.798	10.9083	13.817	5.1765
7.3	8.466	2.0905	5.39	7.16833	5.20333	9.7805	8.471	11.3435	36.912	1.608	12.716	8.77917	20.835	3.79417	17.5275	NA	30.0333	3.718	7.98133	1.088	7.92	4.91333		8.5605	12.818	8.6835	3.54667	5.382	9.57317	15.408	9.68	11.168	27.86	4.63467	8.91	12.8603	4.9215
7.4	8.296	1.8685	5.33167	7.17967	5.52	9.517	7.2025	11.2945	37.392	1.49633	13.0313	7.2275	16.02	3.625	12.8125	NA	24.7667	3.94333	6.643	1.037	12.5467	4.4555		3.9585	11.7933	8.694	3.09333	4.232	9.95183	12.2515	8.2	11.872	29.2787	4.80333	7.04917	12.3547	4.8195
7.5	8.5	1.4985	5.20333	7.276	5.55	9.2845	6.192	11.0005	32.496	3.50633	12.87	6.65583	9.585	4.6545	12.4367	NA	22.9	3.718	4.526	1.071	12.88	4.1205		3.822	9.7875	8.652	2.85333	4.232	9.727	10.2185	8.05333	12.16	28.7	2.96267	5.4725	12.341	4.896
7.6	7.871	1.3505	5.30833	7.327	5.72	9.1605	6.708	10.78	29.296	6.231	11.396	8.2075	10.755	4.959	12.6758	NA	21.9	3.718	5.71833	1.054	14.6	3.52867		7.0785	7.4095	8.61	10.3267	5.106	9.301	9.095	7.4	9.728	28.7467	6.41667	5.6375	13.079	5.0235
7.7	3.468	1.9795	6.265	7.28167	5.64333	9.1915	8.471	10.8045	27.84	6.81167	11.9167	9.14667	14.985	4.9445	11.7192	NA	20.1	7.83033	4.64767	1.989	14.08	2.83633		8.1315	6.4815	8.379	14.4667	5.934	10.8393	10.593	6.53333	8.672	28.9427	15.136	8.2225	14.063	4.8705
7.8	3.689	2.17683	6.37	7.34967	5.68333	10.013	7.74	11.2373	25.616	6.767	13.7427	8.98333	21.195	5.0605	11.9925	NA	19.3	8.16833	3.78383	3.893	6.6	4.51133		6.162	5.30217	8.085	14.4733	5.94933	12.7445	12.7865	6.34667	9.056	30.1187	15.884	16.0508	14.555	5.9415
7.9	3.876	2.0165	6.335	7.33267	5.64333	9.331	4.7085	12.1928	31.04	6.7	14.7693	11.5558	24.57	5.336	12.4367	NA	19.9167	6.929	2.67667	1.751	6.72	8.18517		8.2485	1.798	8.2845	14.6667	4.324	16.0815	13.7317	4.61333	11.264	28.252	8.78533	20.1483	14.842	6.7065
7.10	3.74	2.923	6.32333	7.208	5.62	10.2093	4.7945	11.7273	39.12	6.87867	13.8013	14.7408	23.85	4.495	12.6075	NA	15.7667	5.408	2.4455	1.105	7.2	6.00767		8.4045	3.47033	8.9355	14.8733	2.622	16.2827	18.3505	15.12	12.192	27.6453	2.376	24.365	17.507	6.4005
7.11	3.468	1.5725	5.075	7.565	5.64667	10.075	3.784	11.123	36.528	6.81167	10.802	19.3958	23.715	8.57433	13.7692	NA	8.31667	32.955	2.43333	1.62633	8.84	6.3985		9.5355	10.7155	8.19	13.6133	1.886	27.974	8.6135	21.0133	14.672	31.836	5.51467	19.5433	15.5117	5.9925
7.12	3.366	4.921	4.28167	7.888	5.73667	9.982	3.612	10.682	34.448	6.767	9.02	8.575	20.97	7.72367	11.9242	NA	7.4	22.5897	2.8105	2.79367	5.08	8.02883		6.7665	8.27467	7.798	10.24	2.438	22.5188	7.597	18.7467	9.6	33.5347	12.628	16.4358	14.227	5.712
7.13	3.315	4.44	3.92	8.279	5.91333	9.982	7.74	11.0985	34.736	6.72233	10.7947	14.6183	25.605	6.63617	14.3842	NA	12.1833	12.9567	2.67667	4.403	3.72	8.6765		9.204	10.034	8.2425	8.92	4.163	16.4957	12.412	24.08	18.016	34.076	13.728	16.7108	14.514	NA
7.14	3.485	1.369	3.93167	7.99	6.02	9.951	9.331	11.221	31.744	6.81167	13.1707	12.1275	18.945	6.8585	14.8625	NA	13.4	8.33733	2.409	3.417	2.36	7.72733		8.4435	9.802	8.547	11.08	6.049	18.3417	12.305	25.8267	16.56	31.2387	13.662	9.46	14.5823	NA
7.15	3.808	0.6845	4.585	8.143	5.78	10.013	5.375	11.123	30.848	6.74467	15.378	11.1883	17.595	10.295	19.7825	NA	15	6.02767	2.28733	6.715	1.8	7.02383		7.878	10.005	8.6205	13.9867	6.325	13.0403	5.6175	14.4267	9.6	26.656	11.528	6.6825	14.8557	NA
7.16	8.67	1.7575	5.05167	8.364	5.64	10.0285	2.924	11.1475	31.52	6.901	20.1447	11.7192	28.08	9.44433	21.1492	NA	10.55	4.84467	2.3725	7.92767	1.88	5.427		11.8755	11.5613	8.7465	15.72	7.291	10.65	8.667	10.08	5.184	29.4467	6.248	9.47833	20.705	NA
7.17	11.3163	2.183	5.40167	8.08067	5.63	9.982	11.0725	11.9642	31.232	7.102	11.2713	11.4742	27.585	8.816	19.9875	NA	9.71667	5.35167	17.739	4.165	3.44	3.149		10.569	13.8185	9.2505	17.5333	15.2107	18.2233	13.3215	10.36	9.456	76.3373	6.46067	14.0983	19.475	NA
7.18	11.39	2.479	4.98167	8.16	5.62	10.3437	9.7825	8.58317	31.552	6.92333	8.33067	35.1983	22.77	8.82083	23.6092	NA	7.78333	6.14033	36.5608	1.67167	9.32	2.4455		9.6525	13.5623	8.6205	38.78	22.8313	14.7443	20.33	9.33333	12.672	49.196	11.3153	14.1258	81.2757	NA
7.19	5.933	2.96	4.95833	11.9283	5.6	9.4705	11.61	5.5615	33.872	6.65533	6.68067	17.395	16.425	10.0775	25.4542	NA	8.58333	5.18267	34.7602	1.68867	10.48	2.747		14.235	12.6923	9.4395	15.74	12.006	10.9813	24.61	11.96	14.592	31.724	10.362	14.0525	96.268	NA
7.20	4.556	4.83467	4.97	11.2767	6.11	9.9975	10.449	7.3745	30.848	6.14167	6.56333	20.9883	23.13	10.6188	26.8208	NA	8.66667	4.563	19.9655	15.3227	12.4267	8.72117		12.9675	10.6623	8.05	14.28	12.0137	10.7447	28.4085	10.52	14.608	31.248	15.378	9.96417	45.1547	NA
7.21	4.25	13.357	5.11	9.87133	5.79667	10.106	13.0935	10.1267	28.992	6.32033	8.624	17.2725	21.69	10.6865	25.83	NA	8.86667	4.50667	29.9057	8.687	12.1867	14.4273		11.349	11.658	9.562	28.0267	11.8373	15.0638	27.927	10.9867	29.264	30.4173	15.466	7.65417	17.261	NA
7.22	5.933	8.103	5.915	9.435	5.83333	9.6255	13.373	8.771	26.688	6.32033	13.0533	18.375	17.1	10.5995	25.3517	NA	12.8667	4.901	30.3923	4.471	5.56	56.347		9.6135	13.456	5.0785	283.967	11.4157	12.5788	28.5155	9.17333	24.128	28.168	16.522	10.9175	10.3047	NA
7.23	9.758	5.95083	7.16333	10.217	6.10333	9.15017	5.1815	8.6975	24.4	5.38233	7.062	43.9775	17.82	10.527	21.4908	NA	16.4833	3.66167	15.4882	3.20733	3.4	27.7715		9.75	11.9045	4.963	105.953	13.593	10.4725	23.3795	4.78667	19.36	25.0227	25.5273	14.3825	19.2973	NA
8.0	5.236	4.366	7.05833	9.88833	6.00333	3.08967	4.816	8.1585	24.992	5.40467	11.5207	14.2917	16.695	10.5705	17.1517	NA	17.7667	3.15467	6.91067	1.887	4.76	20.5467		10.7835	10.5512	8.5085	30.68	7.41367	9.443	15.943	7.44	19.84	25.592	19.7633	7.315	11.9447	NA
8.1	4.012	3.811	6.67333	8.993	5.71333	6.3705	4.128	7.203	29.984	5.38233	18.568	10.0042	17.1	10.2032	15.7508	NA	17.9	3.32367	6.14417	1.445	5.36	15.8678		8.307	9.8165	10.5525	13.8867	6.325	8.6265	11.8235	6.02667	NA	27.552	18.2673	12.8425	14.842	NA
8.2	3.519	3.219	6.48667	7.67833	5.67667	9.486	3.225	7.154	26.656	5.40467	16.346	9.75917	16.425	9.6425	15.2042	NA	18.8	3.38	6.3145	1.30333	4.8	13.4112		8.1705	10.005	9.6075	12.3267	5.267	5.79833	11.0057	7.10667	NA	27.6547	16.8447	8.36917	14.227	NA
8.3	3.417	3.1265	6.25333	7.23633	5.87667	8.8505	2.838	7.007	24.528	5.762	14.6887	11.2292	11.385	4.2195	14.35	NA	19.1167	3.38	6.1685	1.72267	4.68	11.4458		5.2065	9.686	9.0825	16.7733	3.795	3.70383	NA	6.14667	NA	22.4747	8.844	7.04917	14.309	NA
8.4	2.737	2.701	5.99667	6.69233	5.72	8.6335	3.0315	6.3455	24.72	5.51633	14.0433	12.0458	9.045	3.886	13.4275	NA	18.75	3.549	4.07583	2.108	5.28	9.983		4.1535	12.4555	8.8305	15.9333	2.806	3.11217	NA	5.90667	NA	20.3653	4.23867	7.77333	14.678	NA
8.5	2.21	2.331	5.93833	6.47133	5.68667	8.959	2.9025	5.0225	24.336	5.47167	13.7133	10.8617	8.64	4.089	11.9242	NA	17.9333	3.549	2.044	2.78233	4.672	8.576		8.346	11.542	8.9145	15.8867	2.76	3.479	NA	5.10667	NA	20.832	7.436	9.295	16.523	NA
8.6	2.006	2.2015	5.915	6.919	5.86	8.99	3.784	3.675	21.936	5.36	13.926	11.3517	11.205	4.5965	11.1725	NA	15.4333	3.49267	2.34817	2.28933	NA	7.59333		6.864	9.4685	8.7675	55.6533	2.783	4.55583	NA	4.09333	NA	20.496	6.50467	10.2575	18.4363	NA
8.7	0.901	2.22	6.77833	8.55667	5.61667	9.0365	2.9885	4.05883	20.832	5.36	14.1607	11.515	11.52	5.41817	NA	NA	12.9667	3.49267	2.25083	2.26667	NA	6.9345		14.898	6.989	NA	1166.55	3.082	6.79233	NA	3.62667	NA	24.5933	6.98133	10.2575	18.2997	NA
8.8	0.986	2.21383	6.685	8.67	5.75	9.2225	3.655	4.27933	19.104	5.85133	14.5567	12.8217	10.215	3.8425	NA	NA	12	3.718	2.23867	2.82767	NA	6.25333		13.0065	6.525	NA	1109.5	4.37	10.9695	NA	5.38667	NA	24.0707	9.966	8.78167	17.2061	NA
8.9	1.87	2.3495	6.39333	8.211	5.68	8.4785	2.881	3.724	18.432	5.494	11.748	12.8217	6.885	4.292	NA	NA	9.61667	7.098	2.17783	1.58667	NA	NA		9.0675	7.30317	NA	236.493	3.519	12.425	NA	10.2	NA	25.228	18.2233	7.37917	15.621	NA
8.10	1.122	1.776	6.51	7.939	5.68	9.114	2.064	4.067	19.792	NA	13.6547	8.085	7.245	3.828	NA	NA	8.35	4.45033	2.263	5.59867	NA	NA		9.2235	8.9465	NA	64.1467	2.507	10.153	NA	19.04	NA	25.228	19.36	17.545	12.792	NA
8.11	0.916271	1.2395	6.83667	8.024	5.66667	9.176	1.376	5.292	22.016	NA	10.89	18.4158	9.225	5.8435	NA	NA	7.4	3.26733	2.263	7.15133	NA	NA		9.3405	13.3062	NA	32.1867	1.863	11.3718	NA	21.2933	NA	18.4893	19.14	17.4717	11.685	NA
8.12	0.748	9.35483	5.08667	7.99	5.62667	9.3	1.075	5.635	22.272	NA	9.262	9.4325	15.435	7.88317	NA	NA	6.36667	3.66167	2.263	8.40933	NA	NA		7.3515	9.1785	NA	23.76	2.3	14.3183	NA	20.6	NA	19.1333	17.93	14.025	11.9	NA
8.13	0.833	16.8227	4.87667	8.262	5.62667	9.083	1.0535	3.8465	25.36	NA	9.24	4.20583	11.565	7.18717	NA	NA	6.6	1.91533	2.263	8.30167	NA	NA		7.4685	12.3975	NA	20.5533	4.06333	16.8743	NA	18.08	NA	19.152	17.38	11.825	NA	NA
8.14	1.326	7.00533	4.94667	7.769	5.62	9.17083	0.688	2.8665	19.568	NA	11.6747	5.635	14.94	6.06583	NA	NA	6.35	3.15467	2.36033	9.656	NA	NA		10.5495	11.8175	NA	24.78	6.14867	17.7263	NA	13.7067	NA	21.644	16.72	10.835	NA	NA
8.15	1.87	4.4215	6.17167	7.82	5.69	9.176	0.387	4.3365	177.504	NA	13.9847	6.16583	17.505	11.2182	NA	NA	6.25	3.94333	2.2265	10.251	NA	NA		10.4325	9.4395	NA	20.5	5.85733	19.0043	NA	20.9867	NA	21.756	16.3753	15.6017	NA	NA
8.16	3.23	2.923	7.74667	7.905	5.72	9.44467	1.8705	6.6885	269.056	NA	14.4467	6.7375	13.455	10.5125	NA	NA	6.58333	4.16867	2.3725	10.676	NA	NA		7.1175	7.9025	NA	15.6733	6.785	21.087	NA	31.3067	NA	40.3853	9.658	11.4583	NA	NA
8.17	6.392	2.1645	8.015	6.681	5.73	NA	7.783	6.713	126.576	NA	13.4787	14.21	10.395	11.7643	NA	NA	7.5	10.309	4.35567	10.88	NA	NA		7.059	7.3225	NA	13.4533	9.09267	12.4013	NA	46.6933	NA	809.881	4.71533	7.3425	NA	NA
8.18	11.1973	2.3865	7.89833	7.004	5.73333	NA	8.041	10.976	80.416	NA	17.666	20.9364	12.24	15.718	NA	NA	180.767	9.295	13.1765	10.88	NA	NA		7.7805	NA	NA	12.5	11.9513	13.845	NA	53.1467	NA	1224.54	9.284	10.7525	NA	NA
8.19	10.0583	2.6455	8.30667	9.384	5.82	NA	9.0085	13.8098	47.488	NA	9.66533	NA	19.305	NA	NA	NA	167	13.182	12.2397	NA	NA	NA		9.5745	NA	NA	12.58	NA	15.3242	NA	31.6933	NA	501.191	13.508	8.9375	NA	NA
8.20	11.5373	11.9222	6.79	8.97033	6.11667	NA	12.5635	11.5267	979.232	NA	6.31931	NA	23.58	NA	NA	NA	84.7	12.5623	8.541	NA	NA	NA		9.243	NA	NA	13.1133	NA	15.5128	NA	22.6933	NA	265.655	NA	8.6075	NA	NA
8.21	10.6315	NA	6.58	8.67	6.22	NA	NA	NA	1764.46	NA	NA	NA	25.245	NA	NA	NA	62.75	11.6047	6.48483	NA	NA	NA		8.2485	NA	NA	21.8267	NA	NA	NA	18.8667	NA	138.507	NA	8.20417	NA	NA
8.22	NA	NA	7	7.786	7.06667	NA	NA	NA	972.992	NA	NA	NA	21.6	NA	NA	NA	NA	7.99933	7.09317	NA	NA	NA		7.5075	NA	NA	19.84	NA	NA	NA	12.9467	NA	NA	NA	NA	NA	NA
8.23	NA	NA	NA	8.721	NA	NA	NA	NA	NA	NA	NA	NA	21.105	NA	NA	NA	NA	6.16702	10.95	NA	NA	NA		7.566	NA	NA	14.5037	NA	NA	NA	9.37333	NA	NA	NA	NA	NA	NA

## Sheet: Hourly Activities
Self-Reported Activities that Could Generate Particulate Matter by Time and House
	House IDs
	1	2	3	4	5	6	7	8	9	10	11	12	13	14	15	16	17	18	19	20	21	22	23	24	25	26	27	28	29	30	31	32	33	34	35	36
Activity_Day_Hour
woodstove_D1_00
woodstove_D1_01
woodstove_D1_02
woodstove_D1_03
woodstove_D1_04
woodstove_D1_05
woodstove_D1_06
woodstove_D1_07
woodstove_D1_08
woodstove_D1_09
woodstove_D1_10
woodstove_D1_11
woodstove_D1_12
woodstove_D1_13
woodstove_D1_14
woodstove_D1_15
woodstove_D1_16																													1
woodstove_D1_17																								1					1					1
woodstove_D1_18																								1			1		1					1
woodstove_D1_19																								1			1							1
woodstove_D1_20																								1			1							1
woodstove_D1_21																							1	1			1							1
woodstove_D1_22																							1	1		1	1							1
woodstove_D1_23																							1			1								1
fireplace_D1_00
fireplace_D1_01
fireplace_D1_02
fireplace_D1_03
fireplace_D1_04
fireplace_D1_05
fireplace_D1_06
fireplace_D1_07
fireplace_D1_08
fireplace_D1_09
fireplace_D1_10
fireplace_D1_11
fireplace_D1_12
fireplace_D1_13
fireplace_D1_14
fireplace_D1_15
fireplace_D1_16
fireplace_D1_17
fireplace_D1_18
fireplace_D1_19
fireplace_D1_20												1																		1
fireplace_D1_21												1																		1
fireplace_D1_22												1																		1
fireplace_D1_23												1
candles_D1_00
candles_D1_01
candles_D1_02
candles_D1_03
candles_D1_04
candles_D1_05
candles_D1_06
candles_D1_07
candles_D1_08
candles_D1_09
candles_D1_10
candles_D1_11
candles_D1_12
candles_D1_13
candles_D1_14
candles_D1_15
candles_D1_16																																		1
candles_D1_17																												1						1
candles_D1_18						1				1																		1		1				1
candles_D1_19				1		1				1		1																		1				1
candles_D1_20				1		1	1			1		1									1									1				1
candles_D1_21				1			1	1		1		1									1									1				1
candles_D1_22							1	1		1		1							1		1									1				1
candles_D1_23												1									1													1
friedfood_D1_00
friedfood_D1_01
friedfood_D1_02
friedfood_D1_03
friedfood_D1_04
friedfood_D1_05
friedfood_D1_06
friedfood_D1_07
friedfood_D1_08
friedfood_D1_09
friedfood_D1_10
friedfood_D1_11
friedfood_D1_12
friedfood_D1_13
friedfood_D1_14
friedfood_D1_15
friedfood_D1_16																																		1
friedfood_D1_17				1																					1			1								1
friedfood_D1_18														1													1								1
friedfood_D1_19									1				1	1
friedfood_D1_20																																			1
friedfood_D1_21
friedfood_D1_22
friedfood_D1_23
peoplesmoke_D1_00
peoplesmoke_D1_01
peoplesmoke_D1_02
peoplesmoke_D1_03
peoplesmoke_D1_04
peoplesmoke_D1_05
peoplesmoke_D1_06
peoplesmoke_D1_07
peoplesmoke_D1_08
peoplesmoke_D1_09
peoplesmoke_D1_10
peoplesmoke_D1_11
peoplesmoke_D1_12
peoplesmoke_D1_13
peoplesmoke_D1_14
peoplesmoke_D1_15
peoplesmoke_D1_16
peoplesmoke_D1_17
peoplesmoke_D1_18
peoplesmoke_D1_19
peoplesmoke_D1_20
peoplesmoke_D1_21
peoplesmoke_D1_22
peoplesmoke_D1_23
smokeother_D1_00
smokeother_D1_01
smokeother_D1_02
smokeother_D1_03
smokeother_D1_04
smokeother_D1_05
smokeother_D1_06
smokeother_D1_07
smokeother_D1_08
smokeother_D1_09
smokeother_D1_10
smokeother_D1_11
smokeother_D1_12
smokeother_D1_13
smokeother_D1_14
smokeother_D1_15
smokeother_D1_16
smokeother_D1_17
smokeother_D1_18
smokeother_D1_19
smokeother_D1_20																														1
smokeother_D1_21
smokeother_D1_22
smokeother_D1_23
windowsopen_D1_00																															1
windowsopen_D1_01																															1
windowsopen_D1_02																															1
windowsopen_D1_03																															1
windowsopen_D1_04																															1
windowsopen_D1_05																															1
windowsopen_D1_06																															1
windowsopen_D1_07
windowsopen_D1_08										1
windowsopen_D1_09										1
windowsopen_D1_10
windowsopen_D1_11
windowsopen_D1_12
windowsopen_D1_13
windowsopen_D1_14
windowsopen_D1_15
windowsopen_D1_16
windowsopen_D1_17																																		1
windowsopen_D1_18																		1																	1
windowsopen_D1_19									1																										1
windowsopen_D1_20		1																												1
windowsopen_D1_21		1							1																					1
windowsopen_D1_22		1									1																		1	1
windowsopen_D1_23		1				1	1														1								1
woodstove_D2_00																							1			1
woodstove_D2_01																							1			1
woodstove_D2_02
woodstove_D2_03
woodstove_D2_04
woodstove_D2_05
woodstove_D2_06
woodstove_D2_07
woodstove_D2_08
woodstove_D2_09
woodstove_D2_10
woodstove_D2_11
woodstove_D2_12
woodstove_D2_13
woodstove_D2_14
woodstove_D2_15
woodstove_D2_16
woodstove_D2_17																										1		1	1
woodstove_D2_18																							1			1	1	1	1				1
woodstove_D2_19																							1			1	1	1					1
woodstove_D2_20																							1			1	1	1					1
woodstove_D2_21																							1			1	1	1					1
woodstove_D2_22																							1			1	1						1
woodstove_D2_23																							1			1							1
fireplace_D2_00
fireplace_D2_01
fireplace_D2_02
fireplace_D2_03
fireplace_D2_04
fireplace_D2_05
fireplace_D2_06
fireplace_D2_07
fireplace_D2_08
fireplace_D2_09
fireplace_D2_10
fireplace_D2_11
fireplace_D2_12
fireplace_D2_13
fireplace_D2_14
fireplace_D2_15
fireplace_D2_16
fireplace_D2_17
fireplace_D2_18
fireplace_D2_19												1
fireplace_D2_20												1
fireplace_D2_21												1
fireplace_D2_22												1
fireplace_D2_23												1
candles_D2_00
candles_D2_01
candles_D2_02
candles_D2_03
candles_D2_04
candles_D2_05
candles_D2_06
candles_D2_07							1																											1
candles_D2_08
candles_D2_09
candles_D2_10
candles_D2_11
candles_D2_12
candles_D2_13
candles_D2_14
candles_D2_15
candles_D2_16
candles_D2_17				1															1															1
candles_D2_18				1																										1				1
candles_D2_19							1														1									1				1
candles_D2_20						1	1														1									1				1		1
candles_D2_21						1	1														1													1		1
candles_D2_22						1	1																											1		1
candles_D2_23						1	1																											1
friedfood_D2_00
friedfood_D2_01
friedfood_D2_02
friedfood_D2_03
friedfood_D2_04
friedfood_D2_05
friedfood_D2_06
friedfood_D2_07
friedfood_D2_08
friedfood_D2_09
friedfood_D2_10
friedfood_D2_11
friedfood_D2_12
friedfood_D2_13
friedfood_D2_14
friedfood_D2_15																						1
friedfood_D2_16								1
friedfood_D2_17				1														1										1						1
friedfood_D2_18											1	1							1				1
friedfood_D2_19		1							1
friedfood_D2_20													1		1														1
friedfood_D2_21													1
friedfood_D2_22																						1
friedfood_D2_23
peoplesmoke_D2_00
peoplesmoke_D2_01
peoplesmoke_D2_02
peoplesmoke_D2_03
peoplesmoke_D2_04
peoplesmoke_D2_05
peoplesmoke_D2_06
peoplesmoke_D2_07
peoplesmoke_D2_08
peoplesmoke_D2_09
peoplesmoke_D2_10
peoplesmoke_D2_11
peoplesmoke_D2_12
peoplesmoke_D2_13
peoplesmoke_D2_14
peoplesmoke_D2_15
peoplesmoke_D2_16
peoplesmoke_D2_17
peoplesmoke_D2_18
peoplesmoke_D2_19
peoplesmoke_D2_20
peoplesmoke_D2_21
peoplesmoke_D2_22
peoplesmoke_D2_23
smokeother_D2_00
smokeother_D2_01
smokeother_D2_02
smokeother_D2_03
smokeother_D2_04
smokeother_D2_05
smokeother_D2_06
smokeother_D2_07
smokeother_D2_08
smokeother_D2_09
smokeother_D2_10
smokeother_D2_11
smokeother_D2_12
smokeother_D2_13
smokeother_D2_14
smokeother_D2_15
smokeother_D2_16
smokeother_D2_17
smokeother_D2_18
smokeother_D2_19
smokeother_D2_20
smokeother_D2_21
smokeother_D2_22
smokeother_D2_23
windowsopen_D2_00		1					1														1								1		1
windowsopen_D2_01		1					1														1								1		1
windowsopen_D2_02		1					1														1								1		1
windowsopen_D2_03		1					1														1								1		1
windowsopen_D2_04		1					1														1								1		1
windowsopen_D2_05		1					1														1								1		1
windowsopen_D2_06		1					1														1								1		1
windowsopen_D2_07		1					1														1
windowsopen_D2_08		1																		1
windowsopen_D2_09		1								1	1
windowsopen_D2_10		1								1
windowsopen_D2_11		1								1
windowsopen_D2_12		1																				1
windowsopen_D2_13		1																							1
windowsopen_D2_14		1
windowsopen_D2_15		1																				1
windowsopen_D2_16		1
windowsopen_D2_17		1																1
windowsopen_D2_18		1									1									1															1
windowsopen_D2_19		1
windowsopen_D2_20		1			1				1
windowsopen_D2_21		1																												1
windowsopen_D2_22		1																			1	1							1
windowsopen_D2_23		1									1										1								1		1
woodstove_D3_00																							1			1
woodstove_D3_01																							1			1
woodstove_D3_02																										1
woodstove_D3_03
woodstove_D3_04
woodstove_D3_05																										1
woodstove_D3_06																										1
woodstove_D3_07																							1			1
woodstove_D3_08																							1	1		1										1
woodstove_D3_09																							1	1		1										1
woodstove_D3_10																								1												1
woodstove_D3_11																								1								1
woodstove_D3_12																								1								1
woodstove_D3_13																																1
woodstove_D3_14																															1
woodstove_D3_15
woodstove_D3_16																												1
woodstove_D3_17																									1	1	1	1
woodstove_D3_18																									1	1		1				1
woodstove_D3_19																							1		1	1		1				1
woodstove_D3_20																							1		1	1		1				1
woodstove_D3_21																							1			1						1
woodstove_D3_22																							1			1						1
woodstove_D3_23																							1			1						1
fireplace_D3_00
fireplace_D3_01
fireplace_D3_02
fireplace_D3_03
fireplace_D3_04
fireplace_D3_05
fireplace_D3_06
fireplace_D3_07
fireplace_D3_08
fireplace_D3_09
fireplace_D3_10
fireplace_D3_11
fireplace_D3_12
fireplace_D3_13
fireplace_D3_14
fireplace_D3_15
fireplace_D3_16
fireplace_D3_17
fireplace_D3_18																																1
fireplace_D3_19							1					1							1
fireplace_D3_20							1					1
fireplace_D3_21												1
fireplace_D3_22												1
fireplace_D3_23												1
candles_D3_00
candles_D3_01
candles_D3_02
candles_D3_03
candles_D3_04
candles_D3_05
candles_D3_06
candles_D3_07																																		1
candles_D3_08
candles_D3_09
candles_D3_10
candles_D3_11
candles_D3_12																														1
candles_D3_13																														1
candles_D3_14
candles_D3_15
candles_D3_16
candles_D3_17							1																											1
candles_D3_18			1	1															1		1													1
candles_D3_19			1	1					1		1	1									1													1
candles_D3_20			1						1			1									1													1		1
candles_D3_21			1						1			1									1													1		1
candles_D3_22			1						1			1									1													1
candles_D3_23									1			1									1
friedfood_D3_00
friedfood_D3_01
friedfood_D3_02
friedfood_D3_03
friedfood_D3_04
friedfood_D3_05
friedfood_D3_06
friedfood_D3_07
friedfood_D3_08																																1			1
friedfood_D3_09
friedfood_D3_10											1
friedfood_D3_11												1
friedfood_D3_12
friedfood_D3_13
friedfood_D3_14													1									1
friedfood_D3_15															1																				1
friedfood_D3_16																												1
friedfood_D3_17				1			1																			1		1						1
friedfood_D3_18								1			1																					1
friedfood_D3_19																		1														1				1
friedfood_D3_20														1					1													1
friedfood_D3_21																				1												1
friedfood_D3_22																																1
friedfood_D3_23																																1
peoplesmoke_D3_00
peoplesmoke_D3_01
peoplesmoke_D3_02
peoplesmoke_D3_03
peoplesmoke_D3_04
peoplesmoke_D3_05
peoplesmoke_D3_06
peoplesmoke_D3_07
peoplesmoke_D3_08
peoplesmoke_D3_09
peoplesmoke_D3_10
peoplesmoke_D3_11
peoplesmoke_D3_12
peoplesmoke_D3_13
peoplesmoke_D3_14
peoplesmoke_D3_15
peoplesmoke_D3_16
peoplesmoke_D3_17
peoplesmoke_D3_18
peoplesmoke_D3_19
peoplesmoke_D3_20
peoplesmoke_D3_21
peoplesmoke_D3_22
peoplesmoke_D3_23
smokeother_D3_00
smokeother_D3_01
smokeother_D3_02
smokeother_D3_03
smokeother_D3_04
smokeother_D3_05
smokeother_D3_06
smokeother_D3_07
smokeother_D3_08
smokeother_D3_09
smokeother_D3_10
smokeother_D3_11
smokeother_D3_12
smokeother_D3_13
smokeother_D3_14
smokeother_D3_15
smokeother_D3_16
smokeother_D3_17
smokeother_D3_18
smokeother_D3_19																			1
smokeother_D3_20
smokeother_D3_21
smokeother_D3_22
smokeother_D3_23
windowsopen_D3_00		1					1														1								1		1
windowsopen_D3_01		1					1																						1		1
windowsopen_D3_02		1					1																						1		1
windowsopen_D3_03		1					1																						1		1
windowsopen_D3_04		1					1																						1		1
windowsopen_D3_05		1					1																						1		1
windowsopen_D3_06		1					1																						1		1
windowsopen_D3_07		1					1																								1
windowsopen_D3_08		1			1																										1
windowsopen_D3_09		1									1
windowsopen_D3_10		1																																	1
windowsopen_D3_11		1
windowsopen_D3_12		1																																	1
windowsopen_D3_13		1
windowsopen_D3_14		1
windowsopen_D3_15		1																																	1
windowsopen_D3_16		1
windowsopen_D3_17		1
windowsopen_D3_18		1							1
windowsopen_D3_19		1							1									1	1
windowsopen_D3_20		1							1
windowsopen_D3_21		1		1					1											1
windowsopen_D3_22		1							1
windowsopen_D3_23		1					1		1		1										1
woodstove_D4_00																							1			1
woodstove_D4_01																							1			1
woodstove_D4_02
woodstove_D4_03
woodstove_D4_04
woodstove_D4_05
woodstove_D4_06
woodstove_D4_07																							1
woodstove_D4_08																							1
woodstove_D4_09																							1						1
woodstove_D4_10																								1	1	1			1
woodstove_D4_11																								1	1	1			1
woodstove_D4_12																								1	1	1
woodstove_D4_13																								1	1	1
woodstove_D4_14																								1	1	1
woodstove_D4_15																								1	1	1			1
woodstove_D4_16																								1	1	1			1		1	1
woodstove_D4_17																							1	1	1	1			1		1	1
woodstove_D4_18																							1		1	1					1	1		1
woodstove_D4_19																							1		1	1						1		1
woodstove_D4_20																							1		1	1						1		1
woodstove_D4_21																							1		1	1						1		1
woodstove_D4_22																							1		1	1						1		1
woodstove_D4_23																							1			1								1
fireplace_D4_00												1
fireplace_D4_01
fireplace_D4_02
fireplace_D4_03
fireplace_D4_04
fireplace_D4_05
fireplace_D4_06
fireplace_D4_07
fireplace_D4_08
fireplace_D4_09
fireplace_D4_10																			1
fireplace_D4_11
fireplace_D4_12
fireplace_D4_13
fireplace_D4_14
fireplace_D4_15
fireplace_D4_16																																1
fireplace_D4_17																																1
fireplace_D4_18																																1
fireplace_D4_19							1
fireplace_D4_20
fireplace_D4_21
fireplace_D4_22
fireplace_D4_23
candles_D4_00
candles_D4_01
candles_D4_02
candles_D4_03
candles_D4_04
candles_D4_05
candles_D4_06
candles_D4_07																																		1
candles_D4_08				1										1
candles_D4_09
candles_D4_10
candles_D4_11											1	1
candles_D4_12
candles_D4_13
candles_D4_14
candles_D4_15
candles_D4_16							1
candles_D4_17			1	1			1																											1
candles_D4_18			1	1			1																							1				1
candles_D4_19			1	1			1				1																			1				1
candles_D4_20			1				1				1										1								1	1				1
candles_D4_21			1				1														1				1									1
candles_D4_22			1				1												1		1				1									1
candles_D4_23							1														1
friedfood_D4_00
friedfood_D4_01
friedfood_D4_02
friedfood_D4_03
friedfood_D4_04
friedfood_D4_05
friedfood_D4_06
friedfood_D4_07
friedfood_D4_08
friedfood_D4_09																																1
friedfood_D4_10																										1
friedfood_D4_11
friedfood_D4_12
friedfood_D4_13
friedfood_D4_14													1
friedfood_D4_15																																1
friedfood_D4_16	1						1																					1
friedfood_D4_17																									1			1		1				1
friedfood_D4_18																																	1
friedfood_D4_19		1					1				1				1		1			1	1
friedfood_D4_20																	1				1								1
friedfood_D4_21													1
friedfood_D4_22													1
friedfood_D4_23
peoplesmoke_D4_00
peoplesmoke_D4_01
peoplesmoke_D4_02
peoplesmoke_D4_03
peoplesmoke_D4_04
peoplesmoke_D4_05
peoplesmoke_D4_06
peoplesmoke_D4_07
peoplesmoke_D4_08
peoplesmoke_D4_09
peoplesmoke_D4_10
peoplesmoke_D4_11
peoplesmoke_D4_12
peoplesmoke_D4_13
peoplesmoke_D4_14
peoplesmoke_D4_15
peoplesmoke_D4_16
peoplesmoke_D4_17
peoplesmoke_D4_18
peoplesmoke_D4_19
peoplesmoke_D4_20
peoplesmoke_D4_21
peoplesmoke_D4_22
peoplesmoke_D4_23
smokeother_D4_00
smokeother_D4_01
smokeother_D4_02
smokeother_D4_03
smokeother_D4_04
smokeother_D4_05
smokeother_D4_06
smokeother_D4_07
smokeother_D4_08
smokeother_D4_09
smokeother_D4_10
smokeother_D4_11
smokeother_D4_12
smokeother_D4_13
smokeother_D4_14
smokeother_D4_15
smokeother_D4_16
smokeother_D4_17
smokeother_D4_18
smokeother_D4_19
smokeother_D4_20										1
smokeother_D4_21
smokeother_D4_22
smokeother_D4_23
windowsopen_D4_00		1					1							1							1								1
windowsopen_D4_01		1					1							1							1								1
windowsopen_D4_02		1					1							1							1								1
windowsopen_D4_03		1					1							1							1								1
windowsopen_D4_04		1					1							1							1								1
windowsopen_D4_05		1					1							1							1								1
windowsopen_D4_06		1					1							1							1								1
windowsopen_D4_07		1					1														1								1
windowsopen_D4_08		1					1														1								1
windowsopen_D4_09		1					1														1								1
windowsopen_D4_10		1					1				1									1	1
windowsopen_D4_11		1					1														1
windowsopen_D4_12		1					1
windowsopen_D4_13		1					1
windowsopen_D4_14		1					1
windowsopen_D4_15		1					1																								1
windowsopen_D4_16		1					1
windowsopen_D4_17		1					1
windowsopen_D4_18		1			1		1		1
windowsopen_D4_19		1					1		1		1				1																			1
windowsopen_D4_20		1					1		1
windowsopen_D4_21		1					1		1	1
windowsopen_D4_22		1					1		1		1																		1		1
windowsopen_D4_23		1					1		1																				1		1
woodstove_D5_00																							1			1
woodstove_D5_01																							1			1
woodstove_D5_02
woodstove_D5_03
woodstove_D5_04
woodstove_D5_05
woodstove_D5_06
woodstove_D5_07
woodstove_D5_08																							1						1			1
woodstove_D5_09																							1	1					1			1		1
woodstove_D5_10																							1	1		1						1		1
woodstove_D5_11																							1	1		1						1		1
woodstove_D5_12																							1	1		1						1		1
woodstove_D5_13																							1	1								1		1
woodstove_D5_14																							1		1									1
woodstove_D5_15																							1		1				1					1
woodstove_D5_16																							1		1									1
woodstove_D5_17																							1		1	1								1
woodstove_D5_18																							1		1	1						1		1
woodstove_D5_19																							1		1	1						1		1
woodstove_D5_20																							1		1	1						1		1
woodstove_D5_21																							1	1	1	1						1		1
woodstove_D5_22																							1	1		1						1		1	1
woodstove_D5_23																							1	1		1						1		1
fireplace_D5_00
fireplace_D5_01
fireplace_D5_02
fireplace_D5_03
fireplace_D5_04
fireplace_D5_05
fireplace_D5_06
fireplace_D5_07
fireplace_D5_08
fireplace_D5_09
fireplace_D5_10
fireplace_D5_11
fireplace_D5_12
fireplace_D5_13
fireplace_D5_14
fireplace_D5_15																			1
fireplace_D5_16
fireplace_D5_17							1
fireplace_D5_18							1
fireplace_D5_19							1
fireplace_D5_20							1					1
fireplace_D5_21							1					1
fireplace_D5_22							1					1
fireplace_D5_23							1					1
candles_D5_00							1
candles_D5_01							1
candles_D5_02
candles_D5_03
candles_D5_04
candles_D5_05
candles_D5_06
candles_D5_07																																		1
candles_D5_08
candles_D5_09				1
candles_D5_10			1	1															1	1					1
candles_D5_11			1																	1					1
candles_D5_12			1									1													1
candles_D5_13			1
candles_D5_14
candles_D5_15																													1
candles_D5_16
candles_D5_17																																		1
candles_D5_18			1						1			1									1													1
candles_D5_19			1						1			1									1					1				1				1
candles_D5_20									1												1					1				1				1
candles_D5_21						1			1												1					1								1
candles_D5_22						1			1												1					1								1
candles_D5_23						1			1
friedfood_D5_00
friedfood_D5_01
friedfood_D5_02
friedfood_D5_03
friedfood_D5_04
friedfood_D5_05
friedfood_D5_06
friedfood_D5_07
friedfood_D5_08
friedfood_D5_09				1
friedfood_D5_10
friedfood_D5_11
friedfood_D5_12																		1
friedfood_D5_13	1																						1
friedfood_D5_14	1											1						1
friedfood_D5_15												1													1
friedfood_D5_16												1							1									1			1					1
friedfood_D5_17												1																1				1		1
friedfood_D5_18											1		1								1					1
friedfood_D5_19																	1	1								1
friedfood_D5_20											1				1
friedfood_D5_21											1
friedfood_D5_22																																			1
friedfood_D5_23
peoplesmoke_D5_00
peoplesmoke_D5_01
peoplesmoke_D5_02
peoplesmoke_D5_03
peoplesmoke_D5_04
peoplesmoke_D5_05
peoplesmoke_D5_06
peoplesmoke_D5_07
peoplesmoke_D5_08
peoplesmoke_D5_09
peoplesmoke_D5_10
peoplesmoke_D5_11
peoplesmoke_D5_12
peoplesmoke_D5_13
peoplesmoke_D5_14
peoplesmoke_D5_15
peoplesmoke_D5_16
peoplesmoke_D5_17
peoplesmoke_D5_18
peoplesmoke_D5_19
peoplesmoke_D5_20
peoplesmoke_D5_21
peoplesmoke_D5_22
peoplesmoke_D5_23
smokeother_D5_00
smokeother_D5_01
smokeother_D5_02
smokeother_D5_03
smokeother_D5_04
smokeother_D5_05
smokeother_D5_06
smokeother_D5_07
smokeother_D5_08
smokeother_D5_09
smokeother_D5_10
smokeother_D5_11
smokeother_D5_12
smokeother_D5_13
smokeother_D5_14
smokeother_D5_15
smokeother_D5_16
smokeother_D5_17
smokeother_D5_18
smokeother_D5_19
smokeother_D5_20
smokeother_D5_21
smokeother_D5_22
smokeother_D5_23
windowsopen_D5_00		1					1							1							1								1		1
windowsopen_D5_01		1					1							1							1								1		1
windowsopen_D5_02		1					1							1							1								1		1
windowsopen_D5_03		1					1							1							1								1		1
windowsopen_D5_04		1					1							1							1								1		1
windowsopen_D5_05		1					1							1							1								1		1
windowsopen_D5_06		1					1							1							1								1		1
windowsopen_D5_07		1					1														1								1
windowsopen_D5_08		1			1		1				1										1								1
windowsopen_D5_09		1					1														1								1
windowsopen_D5_10		1					1													1	1
windowsopen_D5_11		1					1														1
windowsopen_D5_12		1																			1													1
windowsopen_D5_13		1
windowsopen_D5_14		1
windowsopen_D5_15		1
windowsopen_D5_16		1
windowsopen_D5_17		1										1																						1
windowsopen_D5_18		1			1
windowsopen_D5_19		1							1									1
windowsopen_D5_20		1							1
windowsopen_D5_21		1							1
windowsopen_D5_22		1							1		1																							1
windowsopen_D5_23		1							1												1										1
woodstove_D6_00																							1	1
woodstove_D6_01																							1
woodstove_D6_02
woodstove_D6_03
woodstove_D6_04
woodstove_D6_05																										1
woodstove_D6_06																							1			1
woodstove_D6_07																							1			1			1
woodstove_D6_08																							1
woodstove_D6_09																							1												1
woodstove_D6_10																								1
woodstove_D6_11																								1
woodstove_D6_12																								1
woodstove_D6_13																							1	1		1
woodstove_D6_14																							1	1		1									1
woodstove_D6_15																							1			1
woodstove_D6_16																							1		1	1			1
woodstove_D6_17																							1		1		1		1			1
woodstove_D6_18																							1		1		1		1			1	1
woodstove_D6_19																							1		1		1		1		1	1	1
woodstove_D6_20																							1		1		1				1	1	1
woodstove_D6_21																							1		1		1				1	1	1
woodstove_D6_22																							1				1					1	1
woodstove_D6_23																							1										1
fireplace_D6_00
fireplace_D6_01
fireplace_D6_02
fireplace_D6_03
fireplace_D6_04
fireplace_D6_05
fireplace_D6_06
fireplace_D6_07
fireplace_D6_08
fireplace_D6_09							1
fireplace_D6_10							1
fireplace_D6_11							1
fireplace_D6_12							1
fireplace_D6_13							1
fireplace_D6_14							1
fireplace_D6_15							1
fireplace_D6_16							1
fireplace_D6_17							1
fireplace_D6_18							1																		1
fireplace_D6_19							1												1						1
fireplace_D6_20							1
fireplace_D6_21							1
fireplace_D6_22							1
fireplace_D6_23
candles_D6_00
candles_D6_01
candles_D6_02
candles_D6_03
candles_D6_04
candles_D6_05
candles_D6_06
candles_D6_07																																		1
candles_D6_08
candles_D6_09																							1
candles_D6_10
candles_D6_11
candles_D6_12
candles_D6_13
candles_D6_14																																		1
candles_D6_15
candles_D6_16																									1
candles_D6_17	1						1																							1
candles_D6_18	1						1										1													1
candles_D6_19	1																1		1									1		1			1		1
candles_D6_20	1																1											1		1			1	1	1
candles_D6_21	1	1						1									1											1		1			1	1	1
candles_D6_22		1						1									1																1	1	1
candles_D6_23																																	1	1	1
friedfood_D6_00
friedfood_D6_01
friedfood_D6_02
friedfood_D6_03
friedfood_D6_04
friedfood_D6_05
friedfood_D6_06
friedfood_D6_07
friedfood_D6_08
friedfood_D6_09
friedfood_D6_10							1																	1
friedfood_D6_11																								1
friedfood_D6_12
friedfood_D6_13
friedfood_D6_14
friedfood_D6_15																												1
friedfood_D6_16																									1			1	1			1
friedfood_D6_17	1			1														1					1	1		1		1				1				1
friedfood_D6_18											1	1																							1
friedfood_D6_19													1		1
friedfood_D6_20													1							1
friedfood_D6_21								1
friedfood_D6_22												1
friedfood_D6_23
peoplesmoke_D6_00
peoplesmoke_D6_01
peoplesmoke_D6_02
peoplesmoke_D6_03
peoplesmoke_D6_04
peoplesmoke_D6_05
peoplesmoke_D6_06
peoplesmoke_D6_07
peoplesmoke_D6_08
peoplesmoke_D6_09
peoplesmoke_D6_10
peoplesmoke_D6_11
peoplesmoke_D6_12
peoplesmoke_D6_13
peoplesmoke_D6_14
peoplesmoke_D6_15
peoplesmoke_D6_16
peoplesmoke_D6_17
peoplesmoke_D6_18
peoplesmoke_D6_19
peoplesmoke_D6_20
peoplesmoke_D6_21
peoplesmoke_D6_22
peoplesmoke_D6_23
smokeother_D6_00
smokeother_D6_01
smokeother_D6_02
smokeother_D6_03
smokeother_D6_04
smokeother_D6_05
smokeother_D6_06
smokeother_D6_07
smokeother_D6_08
smokeother_D6_09
smokeother_D6_10
smokeother_D6_11
smokeother_D6_12
smokeother_D6_13
smokeother_D6_14
smokeother_D6_15					1
smokeother_D6_16
smokeother_D6_17																										1
smokeother_D6_18																										1
smokeother_D6_19																										1
smokeother_D6_20																										1
smokeother_D6_21																										1
smokeother_D6_22																										1
smokeother_D6_23
windowsopen_D6_00		1					1							1															1		1
windowsopen_D6_01		1					1							1															1		1
windowsopen_D6_02		1					1							1															1		1
windowsopen_D6_03		1					1							1															1		1
windowsopen_D6_04		1					1							1															1		1
windowsopen_D6_05		1					1							1							1								1		1
windowsopen_D6_06		1					1							1							1								1		1
windowsopen_D6_07		1					1														1										1
windowsopen_D6_08		1					1				1
windowsopen_D6_09		1					1
windowsopen_D6_10		1
windowsopen_D6_11		1																												1
windowsopen_D6_12		1																												1
windowsopen_D6_13		1																												1
windowsopen_D6_14		1
windowsopen_D6_15		1			1
windowsopen_D6_16		1
windowsopen_D6_17		1
windowsopen_D6_18		1
windowsopen_D6_19		1							1
windowsopen_D6_20		1
windowsopen_D6_21		1							1
windowsopen_D6_22		1									1																		1
windowsopen_D6_23		1							1												1								1		1
woodstove_D7_00																							1										1
woodstove_D7_01
woodstove_D7_02
woodstove_D7_03
woodstove_D7_04
woodstove_D7_05
woodstove_D7_06
woodstove_D7_07
woodstove_D7_08
woodstove_D7_09																														1
woodstove_D7_10																								1						1
woodstove_D7_11																								1						1
woodstove_D7_12																								1
woodstove_D7_13																								1										1
woodstove_D7_14																								1										1
woodstove_D7_15																																		1
woodstove_D7_16																																		1
woodstove_D7_17																									1	1	1							1
woodstove_D7_18																									1	1	1							1
woodstove_D7_19																									1	1	1							1	1
woodstove_D7_20																								1	1	1	1							1
woodstove_D7_21																							1	1	1	1	1				1		1	1
woodstove_D7_22																							1	1	1	1							1	1
woodstove_D7_23																							1	1		1							1	1
fireplace_D7_00
fireplace_D7_01
fireplace_D7_02
fireplace_D7_03
fireplace_D7_04
fireplace_D7_05
fireplace_D7_06
fireplace_D7_07
fireplace_D7_08
fireplace_D7_09
fireplace_D7_10
fireplace_D7_11
fireplace_D7_12
fireplace_D7_13
fireplace_D7_14
fireplace_D7_15
fireplace_D7_16
fireplace_D7_17																			1
fireplace_D7_18
fireplace_D7_19
fireplace_D7_20
fireplace_D7_21
fireplace_D7_22
fireplace_D7_23
candles_D7_00																																	1
candles_D7_01																																	1
candles_D7_02
candles_D7_03
candles_D7_04
candles_D7_05
candles_D7_06
candles_D7_07																																		1
candles_D7_08																					1													1
candles_D7_09																					1													1
candles_D7_10																					1
candles_D7_11
candles_D7_12
candles_D7_13
candles_D7_14
candles_D7_15
candles_D7_16
candles_D7_17				1			1																							1				1
candles_D7_18				1			1												1		1									1				1
candles_D7_19				1			1														1									1				1
candles_D7_20				1			1														1									1			1	1
candles_D7_21		1		1			1																								1		1	1
candles_D7_22				1								1																			1		1	1
candles_D7_23
friedfood_D7_00
friedfood_D7_01
friedfood_D7_02
friedfood_D7_03
friedfood_D7_04
friedfood_D7_05
friedfood_D7_06
friedfood_D7_07																		1
friedfood_D7_08																																		1
friedfood_D7_09
friedfood_D7_10
friedfood_D7_11
friedfood_D7_12
friedfood_D7_13
friedfood_D7_14
friedfood_D7_15																												1		1
friedfood_D7_16											1														1			1		1		1
friedfood_D7_17							1				1						1									1			1					1		1
friedfood_D7_18								1				1	1					1	1													1	1		1
friedfood_D7_19													1	1
friedfood_D7_20		1																		1
friedfood_D7_21
friedfood_D7_22
friedfood_D7_23
peoplesmoke_D7_00
peoplesmoke_D7_01
peoplesmoke_D7_02
peoplesmoke_D7_03
peoplesmoke_D7_04
peoplesmoke_D7_05
peoplesmoke_D7_06
peoplesmoke_D7_07
peoplesmoke_D7_08
peoplesmoke_D7_09
peoplesmoke_D7_10
peoplesmoke_D7_11
peoplesmoke_D7_12
peoplesmoke_D7_13
peoplesmoke_D7_14
peoplesmoke_D7_15
peoplesmoke_D7_16
peoplesmoke_D7_17
peoplesmoke_D7_18
peoplesmoke_D7_19
peoplesmoke_D7_20
peoplesmoke_D7_21
peoplesmoke_D7_22
peoplesmoke_D7_23
smokeother_D7_00
smokeother_D7_01
smokeother_D7_02
smokeother_D7_03
smokeother_D7_04
smokeother_D7_05
smokeother_D7_06
smokeother_D7_07
smokeother_D7_08
smokeother_D7_09
smokeother_D7_10
smokeother_D7_11
smokeother_D7_12
smokeother_D7_13
smokeother_D7_14
smokeother_D7_15
smokeother_D7_16
smokeother_D7_17
smokeother_D7_18
smokeother_D7_19
smokeother_D7_20
smokeother_D7_21
smokeother_D7_22
smokeother_D7_23
windowsopen_D7_00		1					1																						1
windowsopen_D7_01		1					1																						1
windowsopen_D7_02		1					1																						1
windowsopen_D7_03		1					1																						1
windowsopen_D7_04		1					1																						1
windowsopen_D7_05		1					1																						1
windowsopen_D7_06		1					1																						1
windowsopen_D7_07		1					1											1
windowsopen_D7_08		1									1										1
windowsopen_D7_09		1																			1
windowsopen_D7_10		1
windowsopen_D7_11		1
windowsopen_D7_12		1																																	1
windowsopen_D7_13		1
windowsopen_D7_14		1
windowsopen_D7_15		1
windowsopen_D7_16		1
windowsopen_D7_17		1																	1
windowsopen_D7_18		1																1																	1
windowsopen_D7_19		1
windowsopen_D7_20		1
windowsopen_D7_21		1							1
windowsopen_D7_22		1							1		1									1									1		1
windowsopen_D7_23		1					1				1																		1		1
woodstove_D8_00																								1
woodstove_D8_01
woodstove_D8_02
woodstove_D8_03
woodstove_D8_04
woodstove_D8_05
woodstove_D8_06
woodstove_D8_07																										1
woodstove_D8_08																										1						1
woodstove_D8_09																								1		1						1
woodstove_D8_10																								1								1
woodstove_D8_11																								1								1
woodstove_D8_12																								1								1
woodstove_D8_13																																1
woodstove_D8_14																																1
woodstove_D8_15																																			1
woodstove_D8_16
woodstove_D8_17																											1							1
woodstove_D8_18																											1							1
woodstove_D8_19																																		1
woodstove_D8_20																										1								1
woodstove_D8_21																										1								1
woodstove_D8_22																										1								1
woodstove_D8_23																										1								1
fireplace_D8_00
fireplace_D8_01
fireplace_D8_02
fireplace_D8_03
fireplace_D8_04
fireplace_D8_05
fireplace_D8_06
fireplace_D8_07
fireplace_D8_08
fireplace_D8_09
fireplace_D8_10
fireplace_D8_11
fireplace_D8_12
fireplace_D8_13
fireplace_D8_14
fireplace_D8_15
fireplace_D8_16
fireplace_D8_17	1
fireplace_D8_18	1
fireplace_D8_19
fireplace_D8_20
fireplace_D8_21
fireplace_D8_22
fireplace_D8_23
candles_D8_00
candles_D8_01
candles_D8_02
candles_D8_03
candles_D8_04
candles_D8_05
candles_D8_06
candles_D8_07																																		1
candles_D8_08
candles_D8_09
candles_D8_10
candles_D8_11
candles_D8_12
candles_D8_13
candles_D8_14
candles_D8_15
candles_D8_16
candles_D8_17	1						1												1											1				1
candles_D8_18	1						1					1					1													1				1
candles_D8_19							1										1													1				1
candles_D8_20							1										1													1				1
candles_D8_21																														1				1
candles_D8_22																			1															1
candles_D8_23																																		1
friedfood_D8_00
friedfood_D8_01
friedfood_D8_02
friedfood_D8_03
friedfood_D8_04
friedfood_D8_05
friedfood_D8_06
friedfood_D8_07
friedfood_D8_08
friedfood_D8_09
friedfood_D8_10
friedfood_D8_11
friedfood_D8_12
friedfood_D8_13
friedfood_D8_14
friedfood_D8_15
friedfood_D8_16																																1
friedfood_D8_17														1			1															1		1
friedfood_D8_18								1			1			1			1															1
friedfood_D8_19		1							1					1																			1
friedfood_D8_20
friedfood_D8_21
friedfood_D8_22
friedfood_D8_23
peoplesmoke_D8_00
peoplesmoke_D8_01
peoplesmoke_D8_02
peoplesmoke_D8_03
peoplesmoke_D8_04
peoplesmoke_D8_05
peoplesmoke_D8_06
peoplesmoke_D8_07
peoplesmoke_D8_08
peoplesmoke_D8_09
peoplesmoke_D8_10
peoplesmoke_D8_11
peoplesmoke_D8_12
peoplesmoke_D8_13
peoplesmoke_D8_14
peoplesmoke_D8_15
peoplesmoke_D8_16
peoplesmoke_D8_17
peoplesmoke_D8_18
peoplesmoke_D8_19
peoplesmoke_D8_20
peoplesmoke_D8_21
peoplesmoke_D8_22
peoplesmoke_D8_23
smokeother_D8_00
smokeother_D8_01
smokeother_D8_02
smokeother_D8_03
smokeother_D8_04
smokeother_D8_05
smokeother_D8_06
smokeother_D8_07																										1
smokeother_D8_08																										1
smokeother_D8_09																										1
smokeother_D8_10
smokeother_D8_11
smokeother_D8_12
smokeother_D8_13
smokeother_D8_14
smokeother_D8_15
smokeother_D8_16
smokeother_D8_17
smokeother_D8_18
smokeother_D8_19
smokeother_D8_20
smokeother_D8_21
smokeother_D8_22
smokeother_D8_23
windowsopen_D8_00		1					1																						1		1
windowsopen_D8_01		1					1																						1		1
windowsopen_D8_02		1					1																						1		1
windowsopen_D8_03		1					1																						1		1
windowsopen_D8_04		1					1																						1		1
windowsopen_D8_05		1					1																						1		1
windowsopen_D8_06		1					1																						1		1
windowsopen_D8_07		1					1														1								1
windowsopen_D8_08		1									1
windowsopen_D8_09		1									1
windowsopen_D8_10		1
windowsopen_D8_11		1
windowsopen_D8_12		1
windowsopen_D8_13		1
windowsopen_D8_14		1
windowsopen_D8_15		1
windowsopen_D8_16		1							1
windowsopen_D8_17		1																1
windowsopen_D8_18		1
windowsopen_D8_19		1							1
windowsopen_D8_20
windowsopen_D8_21																																1
windowsopen_D8_22									1																							1
windowsopen_D8_23
